# Supplementary material for: Crystal structure of the chalcone (E)-3-(furan-2-yl)-1-phenylprop-2-en-1-one
Source: Acta Crystallogr E Crystallogr Commun. 2015 Jan 17;71(Pt 2):161–4. doi: 10.1107/S205698901500047X (PMC4384596; doi:10.1107/S205698901500047X)
Supplement: Supplementary file 1 [file e-71-00161-sup1.cif]

##############################################################################
#                                                                            #
# This CIF contains the data in a paper accepted for publication in          #
# Acta Crystallographica Section E. It conforms to the requirements of       #
# Notes for Authors for Acta Crystallographica Section E, and has been       #
# peer reviewed under the auspices of the IUCr Commission on Journals.       #
#                                                                            #
# Full details of the Crystallographic Information File format               #
# are given in the paper "The Crystallographic Information File (CIF):       #
# a New Standard Archive File for Crystallography" by S. R. Hall, F. H.      #
# Allen and I. D. Brown [Acta Cryst. (1991), A47, 655-685].                  #
#                                                                            #
# The current version of the core CIF dictionary is obtainable from          #
# ftp://ftp.iucr.org/pub/cif_core.dic.                                       #
#                                                                            #
# Software is freely available for graphical display of the structure(s)     #
# in this CIF. For information consult the CIF software page                 #
# http://www.iucr.org/resources/cif/software.                                #
#                                                                            #
# This file may be used for bona fide research purposes within the           #
# scientific community so long as proper attribution is given to the journal # 
# article from which it was obtained.                                        #
#                                                                            #
##############################################################################
data_global
_audit_creation_method     'WinGX routine CIF_UPDATE'
_audit_conform_dict_name     cif_core.dic
_audit_conform_dict_version     2.4
_journal_date_recd_electronic     2014-12-16
_journal_date_accepted     2015-01-09
_journal_name_full     'Acta Crystallographica, Section E'
_journal_year     2015
_journal_volume     71
_journal_issue      2
_journal_page_first     161
_journal_page_last     164
_journal_paper_category     GO
_journal_paper_doi     10.1107/S205698901500047X
_journal_coeditor_code     RZ5145
_publ_contact_author_name     'Armando Pineda-Contreras'
_publ_contact_author_address
;
Facultad de Ciencias Qu\'imicas
Universidad de Colima
Km 9 Carr. Colima-Coquimatl\'an s/n
Coquimatl\'an
Colima 28400
M\'exico
;
_publ_contact_author_email     'armandop@ucol.mx'
_publ_contact_author_fax     '52 312 316 11 63'
_publ_contact_author_phone     '52 312 316 11 63'
_publ_section_title
;
Crystal structure of the chalcone
(<i>E</i>)-3-(furan-2-yl)-1-phenylprop-2-en-1-one
;
_publ_section_title_footnote     .
loop_
    _publ_author_name
    _publ_author_footnote
    _publ_author_address
    'V\'azquez-Vuelvas, Oscar F.'
;
Additional correspondence author, e-mail: oscar_vazquez@ucol.mx.
;
;
Facultad de Ciencias Qu\'imicas
Universidad de Colima
Km 9 Carr. Colima-Coquimatl\'an s/n
Coquimatl\'an
Colima 28400
Mexico
;
    'Enr\'iquez-Figueroa, Ren\'e A.' .
;
Facultad de Ciencias Qu\'imicas
Universidad de Colima
Km 9 Carr. Colima-Coquimatl\'an s/n
Coquimatl\'an
Colima 28400
Mexico
;
    'Garc\'ia-Ortega, H\'ector' .
;
Facultad de Qu\'imica
Universidad Nacional Aut\'onoma de M\'exico
Ciudad Universitaria
M\'exico, DF 04510
Mexico
;
    'Flores-Alamo, Marcos' .
;
Facultad de Qu\'imica
Universidad Nacional Aut\'onoma de M\'exico
Ciudad Universitaria
M\'exico, DF 04510
Mexico
;
    'Pineda-Contreras, Armando' .
;
Facultad de Ciencias Qu\'imicas
Universidad de Colima
Km 9 Carr. Colima-Coquimatl\'an s/n
Coquimatl\'an
Colima 28400
Mexico
;
_publ_section_synopsis
;
The crystal packing of the compound is described by an intermolecular
arrangement with the molecules as interlaced layers in a zigzag fashion,
denoting interacting self-complementary dimers mainly by the localization of
weak hydrogen bonds in a head-to-tail arrangement.
;
data_I
_audit_creation_method     'WinGX routine CIF_UPDATE'
_chemical_name_systematic
;
(<i>E</i>)-3-(Furan-2-yl)-1-phenylprop-2-en-1-one
;
_chemical_formula_moiety     'C13 H10 O2'
_chemical_formula_sum     'C13 H10 O2'
_chemical_formula_iupac     'C13 H10 O2'
_chemical_formula_weight     198.21
_symmetry_cell_setting     monoclinic
_symmetry_space_group_name_H-M     'P 21/c'
_symmetry_space_group_name_Hall     '-P 2ybc'
loop_
    _symmetry_equiv_pos_as_xyz
    'x, y, z'
    '-x, y+1/2, -z+1/2'
    '-x, -y, -z'
    'x, -y-1/2, z-1/2'
_cell_length_a     9.5296(7)
_cell_length_b     10.1383(7)
_cell_length_c     11.1595(7)
_cell_angle_alpha     90
_cell_angle_beta     103.922(6)
_cell_angle_gamma     90
_cell_volume     1046.49(13)
_cell_formula_units_Z     4
_cell_measurement_reflns_used     2252
_cell_measurement_theta_min     3.7622
_cell_measurement_theta_max     29.397
_cell_measurement_temperature     130(2)
_exptl_crystal_description     prism
_exptl_crystal_colour     colorless
_exptl_crystal_size_max     0.50
_exptl_crystal_size_mid     0.45
_exptl_crystal_size_min     0.32
_exptl_crystal_density_diffrn     1.258
_exptl_crystal_F_000     416
_exptl_absorpt_coefficient_mu     0.084
_exptl_absorpt_correction_type     multi-scan
_exptl_absorpt_process_details
;
(CrysAlis PRO; Agilent, 2011)
;
_exptl_absorpt_correction_T_min     0.78137
_exptl_absorpt_correction_T_max     1
_exptl_special_details
;
Absorption correction: CrysAlisPro, Agilent Technologies (Agilent, 2011)
Empirical absorption correction using spherical harmonics,
implemented in SCALE3 ABSPACK scaling algorithm.
;
_diffrn_ambient_temperature     130(2)
_diffrn_radiation_type     MoK\a
_diffrn_radiation_wavelength     0.71073
_diffrn_radiation_monochromator     graphite
_diffrn_measurement_device_type     'Agilent Xcalibur Atlas Gemini'
_diffrn_measurement_method     '\w scans'
_diffrn_detector_area_resol_mean     10.4685
_diffrn_reflns_number     8114
_diffrn_reflns_av_R_equivalents     0.0194
_diffrn_reflns_theta_min     3.762
_diffrn_reflns_theta_max     29.397
_diffrn_reflns_theta_full     25.242
_diffrn_measured_fraction_theta_max     0.886
_diffrn_measured_fraction_theta_full     0.998
_diffrn_reflns_limit_h_min     -12
_diffrn_reflns_limit_h_max     11
_diffrn_reflns_limit_k_min     -13
_diffrn_reflns_limit_k_max     14
_diffrn_reflns_limit_l_min     -14
_diffrn_reflns_limit_l_max     14
_refine_special_details     ?
_reflns_number_total     2553
_reflns_number_gt     1755
_reflns_threshold_expression     I>2\s(I)
_refine_ls_structure_factor_coef     Fsqd
_refine_ls_matrix_type     full
_refine_ls_R_factor_all     0.0716
_refine_ls_R_factor_gt     0.0449
_refine_ls_wR_factor_gt     0.0999
_refine_ls_wR_factor_ref     0.1145
_refine_ls_goodness_of_fit_ref     1.035
_refine_ls_restrained_S_all     1.035
_refine_ls_number_reflns     2553
_refine_ls_number_parameters     136
_refine_ls_number_restraints     0
_refine_ls_hydrogen_treatment     constr
_refine_ls_weighting_scheme     calc
_refine_ls_weighting_details
              'w=1/[\s^2^(Fo^2^)+(0.0462P)^2^+0.1328P] where P=(Fo^2^+2Fc^2^)/3'
_atom_sites_solution_hydrogens     geom
_refine_ls_shift/su_max     0
_refine_ls_shift/su_mean     0
_refine_diff_density_max     0.111
_refine_diff_density_min     -0.165
_refine_ls_extinction_method     none
loop_
    _atom_type_symbol
    _atom_type_description
    _atom_type_scat_dispersion_real
    _atom_type_scat_dispersion_imag
    _atom_type_scat_source
    C C 0.0033 0.0016 'International Tables Vol C Tables 4.2.6.8 and 6.1.1.4'
    H H 0 0 'International Tables Vol C Tables 4.2.6.8 and 6.1.1.4'
    O O 0.0106 0.006 'International Tables Vol C Tables 4.2.6.8 and 6.1.1.4'
_computing_data_collection
;
CrysAlis PRO (Agilent, 2011)
;
_computing_cell_refinement
;
CrysAlis PRO (Agilent, 2011)
;
_computing_data_reduction
;
CrysAlis PRO (Agilent, 2011)
;
_computing_structure_solution
;
SHELXS2013 (Sheldrick, 2008, 2015)
;
_computing_structure_refinement
;
SHELXL2013 (Sheldrick, 2008, 2015)
;
_computing_molecular_graphics
;
ORTEP-3 for Windows (Farrugia, 2012) and Mercury (Macrae <i>et al.</i>,
2006)
;
_computing_publication_material
;
DIAMOND (Brandenburg, 2012) and WinGX (Farrugia, 2012)
;
loop_
    _atom_site_type_symbol
    _atom_site_label
    _atom_site_fract_x
    _atom_site_fract_y
    _atom_site_fract_z
    _atom_site_U_iso_or_equiv
    _atom_site_adp_type
    _atom_site_calc_flag
    _atom_site_occupancy
    _atom_site_disorder_assembly
    _atom_site_disorder_group
    O O1 0.96039(10) 0.15914(10) 0.09922(8) 0.0619(3) Uani d 1 . .
    C C1 0.65936(13) -0.05129(13) 0.39220(11) 0.0465(3) Uani d 1 . .
    O O2 0.50969(10) -0.03589(12) 0.19207(8) 0.0724(3) Uani d 1 . .
    C C7 0.62831(14) -0.01269(13) 0.25976(11) 0.0499(3) Uani d 1 . .
    C C9 0.72460(14) 0.06998(13) 0.09060(12) 0.0498(3) Uani d 1 . .
    H H9 0.6322 0.049 0.0396 0.06 Uiso calc 1 . .
    C C8 0.74268(14) 0.04814(14) 0.21095(11) 0.0516(3) Uani d 1 . .
    H H8 0.8312 0.0724 0.2662 0.062 Uiso calc 1 . .
    C C10 0.82803(14) 0.12119(13) 0.02963(11) 0.0477(3) Uani d 1 . .
    C C11 0.82469(15) 0.13668(14) -0.09089(12) 0.0549(3) Uani d 1 . .
    H H11 0.7452 0.1182 -0.1585 0.066 Uiso calc 1 . .
    C C6 0.76975(15) 0.00494(14) 0.48148(12) 0.0551(4) Uani d 1 . .
    H H6 0.8309 0.0694 0.4587 0.066 Uiso calc 1 . .
    C C12 0.96066(16) 0.18535(14) -0.09817(13) 0.0587(4) Uani d 1 . .
    H H12 0.991 0.2057 -0.1711 0.07 Uiso calc 1 . .
    C C2 0.57275(16) -0.14617(15) 0.42759(13) 0.0605(4) Uani d 1 . .
    H H2 0.4966 -0.1857 0.3675 0.073 Uiso calc 1 . .
    C C13 1.03802(17) 0.19718(16) 0.01731(14) 0.0649(4) Uani d 1 . .
    H H13 1.1349 0.2281 0.0399 0.078 Uiso calc 1 . .
    C C5 0.79115(17) -0.03262(17) 0.60379(13) 0.0674(4) Uani d 1 . .
    H H5 0.8662 0.0069 0.6649 0.081 Uiso calc 1 . .
    C C4 0.70484(19) -0.12620(19) 0.63691(15) 0.0745(5) Uani d 1 . .
    H H4 0.72 -0.1517 0.721 0.089 Uiso calc 1 . .
    C C3 0.59661(19) -0.18335(18) 0.54951(16) 0.0740(5) Uani d 1 . .
    H H3 0.5375 -0.2492 0.573 0.089 Uiso calc 1 . .
loop_
    _atom_site_aniso_label
    _atom_site_aniso_U_11
    _atom_site_aniso_U_22
    _atom_site_aniso_U_33
    _atom_site_aniso_U_12
    _atom_site_aniso_U_13
    _atom_site_aniso_U_23
    O1 0.0544(6) 0.0759(7) 0.0512(5) -0.0135(5) 0.0044(4) 0.0031(5)
    C1 0.0452(7) 0.0491(7) 0.0454(7) 0.0025(5) 0.0115(5) -0.0024(5)
    O2 0.0504(6) 0.1151(9) 0.0482(6) -0.0173(6) 0.0049(4) -0.0038(6)
    C7 0.0457(7) 0.0577(8) 0.0448(7) -0.0021(6) 0.0080(5) -0.0071(6)
    C9 0.0469(7) 0.0538(8) 0.0471(7) -0.0012(6) 0.0085(5) -0.0031(6)
    C8 0.0476(7) 0.0602(8) 0.0455(7) -0.0060(6) 0.0081(5) -0.0030(6)
    C10 0.0470(7) 0.0475(7) 0.0468(7) -0.0015(5) 0.0078(5) -0.0010(5)
    C11 0.0556(8) 0.0610(8) 0.0473(7) -0.0025(7) 0.0110(6) -0.0014(6)
    C6 0.0585(8) 0.0595(8) 0.0467(7) -0.0017(6) 0.0113(6) -0.0054(6)
    C12 0.0610(9) 0.0609(9) 0.0582(8) 0.0001(7) 0.0217(7) 0.0050(7)
    C2 0.0546(8) 0.0661(9) 0.0605(9) -0.0038(7) 0.0129(6) 0.0034(7)
    C13 0.0533(8) 0.0721(10) 0.0702(10) -0.0104(7) 0.0164(7) 0.0086(8)
    C5 0.0675(10) 0.0847(11) 0.0461(8) 0.0074(8) 0.0060(7) -0.0061(8)
    C4 0.0788(11) 0.0943(13) 0.0523(9) 0.0182(10) 0.0193(8) 0.0168(9)
    C3 0.0742(11) 0.0777(11) 0.0742(11) 0.0007(8) 0.0256(9) 0.0199(9)
_geom_special_details
;
All e.s.d.'s (except the e.s.d. in the dihedral angle between two l.s. planes)
are estimated using the full covariance matrix. The cell e.s.d.'s are taken
into account individually in the estimation of e.s.d.'s in distances, angles
and torsion angles; correlations between e.s.d.'s in cell parameters are only
used when they are defined by crystal symmetry. An approximate (isotropic)
treatment of cell e.s.d.'s is used for estimating e.s.d.'s involving l.s.
planes.
;
loop_
    _geom_bond_atom_site_label_1
    _geom_bond_atom_site_label_2
    _geom_bond_site_symmetry_2
    _geom_bond_distance
    _geom_bond_publ_flag
    O1 C13 . 1.3627(17) ?
    O1 C10 . 1.3678(15) ?
    C1 C2 . 1.3855(19) ?
    C1 C6 . 1.3857(18) ?
    C1 C7 . 1.4882(17) ?
    O2 C7 . 1.2218(15) ?
    C7 C8 . 1.4664(18) ?
    C9 C8 . 1.3308(17) ?
    C9 C10 . 1.4236(18) ?
    C9 H9 . 0.95 ?
    C8 H8 . 0.95 ?
    C10 C11 . 1.3468(18) ?
    C11 C12 . 1.407(2) ?
    C11 H11 . 0.95 ?
    C6 C5 . 1.3840(19) ?
    C6 H6 . 0.95 ?
    C12 C13 . 1.327(2) ?
    C12 H12 . 0.95 ?
    C2 C3 . 1.377(2) ?
    C2 H2 . 0.95 ?
    C13 H13 . 0.95 ?
    C5 C4 . 1.364(2) ?
    C5 H5 . 0.95 ?
    C4 C3 . 1.366(2) ?
    C4 H4 . 0.95 ?
    C3 H3 . 0.95 ?
loop_
    _geom_angle_atom_site_label_1
    _geom_angle_atom_site_label_2
    _geom_angle_atom_site_label_3
    _geom_angle_site_symmetry_1
    _geom_angle_site_symmetry_3
    _geom_angle
    _geom_angle_publ_flag
    C13 O1 C10 . . 105.91(10) ?
    C2 C1 C6 . . 118.81(12) ?
    C2 C1 C7 . . 118.43(11) ?
    C6 C1 C7 . . 122.76(12) ?
    O2 C7 C8 . . 120.74(12) ?
    O2 C7 C1 . . 119.78(12) ?
    C8 C7 C1 . . 119.44(11) ?
    C8 C9 C10 . . 127.34(12) ?
    C8 C9 H9 . . 116.3 ?
    C10 C9 H9 . . 116.3 ?
    C9 C8 C7 . . 121.16(12) ?
    C9 C8 H8 . . 119.4 ?
    C7 C8 H8 . . 119.4 ?
    C11 C10 O1 . . 109.34(12) ?
    C11 C10 C9 . . 131.84(12) ?
    O1 C10 C9 . . 118.76(11) ?
    C10 C11 C12 . . 107.32(12) ?
    C10 C11 H11 . . 126.3 ?
    C12 C11 H11 . . 126.3 ?
    C5 C6 C1 . . 120.15(14) ?
    C5 C6 H6 . . 119.9 ?
    C1 C6 H6 . . 119.9 ?
    C13 C12 C11 . . 106.25(13) ?
    C13 C12 H12 . . 126.9 ?
    C11 C12 H12 . . 126.9 ?
    C3 C2 C1 . . 120.25(14) ?
    C3 C2 H2 . . 119.9 ?
    C1 C2 H2 . . 119.9 ?
    C12 C13 O1 . . 111.18(13) ?
    C12 C13 H13 . . 124.4 ?
    O1 C13 H13 . . 124.4 ?
    C4 C5 C6 . . 120.22(15) ?
    C4 C5 H5 . . 119.9 ?
    C6 C5 H5 . . 119.9 ?
    C5 C4 C3 . . 120.17(14) ?
    C5 C4 H4 . . 119.9 ?
    C3 C4 H4 . . 119.9 ?
    C4 C3 C2 . . 120.40(16) ?
    C4 C3 H3 . . 119.8 ?
    C2 C3 H3 . . 119.8 ?
loop_
    _geom_torsion_atom_site_label_1
    _geom_torsion_atom_site_label_2
    _geom_torsion_atom_site_label_3
    _geom_torsion_atom_site_label_4
    _geom_torsion_site_symmetry_1
    _geom_torsion_site_symmetry_2
    _geom_torsion_site_symmetry_3
    _geom_torsion_site_symmetry_4
    _geom_torsion
    _geom_torsion_publ_flag
    C2 C1 C7 O2 . . . . 19.4(2) ?
    C6 C1 C7 O2 . . . . -159.66(14) ?
    C2 C1 C7 C8 . . . . -158.15(13) ?
    C6 C1 C7 C8 . . . . 22.74(19) ?
    C10 C9 C8 C7 . . . . -176.31(13) ?
    O2 C7 C8 C9 . . . . -5.4(2) ?
    C1 C7 C8 C9 . . . . 172.14(12) ?
    C13 O1 C10 C11 . . . . -0.50(16) ?
    C13 O1 C10 C9 . . . . 177.07(12) ?
    C8 C9 C10 C11 . . . . 173.72(14) ?
    C8 C9 C10 O1 . . . . -3.2(2) ?
    O1 C10 C11 C12 . . . . 0.49(16) ?
    C9 C10 C11 C12 . . . . -176.65(14) ?
    C2 C1 C6 C5 . . . . -0.7(2) ?
    C7 C1 C6 C5 . . . . 178.37(13) ?
    C10 C11 C12 C13 . . . . -0.29(17) ?
    C6 C1 C2 C3 . . . . 0.0(2) ?
    C7 C1 C2 C3 . . . . -179.11(14) ?
    C11 C12 C13 O1 . . . . -0.03(18) ?
    C10 O1 C13 C12 . . . . 0.33(17) ?
    C1 C6 C5 C4 . . . . 0.8(2) ?
    C6 C5 C4 C3 . . . . -0.1(2) ?
    C5 C4 C3 C2 . . . . -0.7(3) ?
    C1 C2 C3 C4 . . . . 0.7(3) ?
loop_
    _geom_hbond_atom_site_label_D
    _geom_hbond_atom_site_label_H
    _geom_hbond_atom_site_label_A
    _geom_hbond_site_symmetry_A
    _geom_hbond_distance_DH
    _geom_hbond_distance_HA
    _geom_hbond_distance_DA
    _geom_hbond_angle_DHA
    C3 H3 O2 4_556 0.95 2.51 3.457(2) 150.5
    C9 H9 O2 3_655 0.95 2.62 3.4160(10)
                                      141.9
    C11 H11 O2 3_655 0.95 2.51 3.277(2) 137.9
    C6 H6 Cg1 4_566 0.95 2.88 3.687(2) 144.0
    C13 H13 Cg2 2_355 0.95 2.71 3.519(9) 143.2
