# Supplementary material for: Crystal structure of the chalcone (E)-3-(furan-2-yl)-1-phenylprop-2-en-1-one
Source: Acta Crystallogr E Crystallogr Commun. 2015 Jan 17;71(Pt 2):161–4. doi: 10.1107/S205698901500047X (PMC4384596; doi:10.1107/S205698901500047X)
Supplement: Supplementary file 2 [file e-71-00161-Isup2.hkl]

#
# h,k,l, Fc-squared, Fo-squared, sigma(Fo-squared), status flag
#
data_I
_shelx_title ' HGO-121 in P2(1)/c'
_shelx_refln_list_code          4
_shelx_F_calc_maximum      118.21
_exptl_crystal_F_000       416.00
_reflns_d_resolution_high  0.7240

loop_
 _space_group_symop_operation_xyz
 'x, y, z'
 '-x, y+1/2, -z+1/2'
 '-x, -y, -z'
 'x, -y-1/2, z-1/2'

_cell_length_a     9.5296
_cell_length_b    10.1383
_cell_length_c    11.1595
_cell_angle_alpha  90.000
_cell_angle_beta  103.922
_cell_angle_gamma  90.000

_shelx_F_squared_multiplier     1.000

loop_
 _refln_index_h
 _refln_index_k
 _refln_index_l
 _refln_F_squared_calc
 _refln_F_squared_meas
 _refln_F_squared_sigma
 _refln_observed_status
   2   0   0        284.65        248.99         1.96 o
   3   0   0        112.25        106.07         1.57 o
   4   0   0       1772.54       1778.49         8.13 o
   5   0   0        386.06        394.72         3.93 o
   6   0   0         85.31         87.39         3.44 o
   7   0   0         30.88         31.27         1.69 o
   8   0   0          0.01         -0.05         0.31 o
   9   0   0        179.80        166.96         7.67 o
  10   0   0         21.28         18.34         2.92 o
  11   0   0          2.26          6.36         1.94 o
   2   1   0       4849.65       4545.02        19.64 o
   3   1   0        389.06        395.84         2.67 o
   4   1   0         74.15         74.48         1.56 o
   5   1   0          1.87          2.73         0.32 o
   6   1   0        116.04        117.85         2.70 o
   7   1   0         87.94         91.48         1.94 o
   8   1   0         39.29         35.52         1.63 o
   9   1   0         15.99         16.90         1.95 o
  10   1   0         21.20         17.18         2.01 o
  11   1   0          0.97          2.49         1.15 o
   0   2   0       3904.82       3729.67        15.38 o
   1   2   0       3591.44       3367.26         6.68 o
   2   2   0       6023.65       5686.58        10.76 o
   3   2   0        629.00        618.79         4.76 o
   4   2   0        190.25        194.77         2.24 o
   5   2   0        132.08        142.50         2.92 o
   6   2   0         20.16         20.66         0.97 o
   7   2   0        217.88        227.06         4.14 o
   8   2   0        194.39        193.06         4.63 o
   9   2   0          2.19          1.73         2.88 o
  10   2   0          0.53         -0.05         1.31 o
  11   2   0          9.56          9.56         2.73 o
   1   3   0        550.29        507.88         2.20 o
   2   3   0        894.44        850.72         3.50 o
   3   3   0        207.98        218.48         1.86 o
   4   3   0         53.44         56.04         1.01 o
   5   3   0         21.79         21.97         0.96 o
   6   3   0          0.27          0.74         0.38 o
   7   3   0         11.37         10.42         1.54 o
   8   3   0        169.55        171.13         4.80 o
   9   3   0          1.62          1.14         0.92 o
  10   3   0         16.79         12.95         1.81 o
  11   3   0          1.46          0.89         1.41 o
   0   4   0         47.53         43.49         1.07 o
   1   4   0        464.37        454.39         2.25 o
   2   4   0          0.15          0.46         0.25 o
   3   4   0          0.35         -0.20         0.24 o
   4   4   0         39.09         39.13         0.88 o
   5   4   0         11.69         16.84         0.58 o
   6   4   0         11.68         10.59         1.03 o
   7   4   0        296.15        293.64         5.30 o
   8   4   0        197.36        208.17         4.69 o
   9   4   0         24.80         20.17         2.16 o
  10   4   0          0.19         -0.50         1.28 o
  11   4   0          4.37          5.08         2.15 o
   1   5   0          5.98          6.10         0.39 o
   2   5   0        481.60        463.37         3.07 o
   3   5   0        183.71        180.03         1.98 o
   4   5   0          0.60          0.69         0.24 o
   5   5   0        132.73        129.31         2.14 o
   6   5   0        272.43        290.19         5.24 o
   7   5   0        309.08        285.89         6.89 o
   8   5   0         28.35         25.82         2.31 o
   9   5   0         13.26         11.26         2.42 o
  10   5   0          0.07         -0.51         2.12 o
   0   6   0       1090.90       1128.04         9.70 o
   1   6   0         41.49         39.74         0.97 o
   2   6   0        337.70        326.82         3.11 o
   3   6   0         19.10         19.62         0.71 o
   4   6   0          0.44         -0.01         0.26 o
   5   6   0        204.60        202.83         3.16 o
   6   6   0          4.24          3.22         0.62 o
   7   6   0         41.42         39.71         2.75 o
   8   6   0          2.49          1.92         0.93 o
   9   6   0          1.31          1.30         1.81 o
  10   6   0          0.31          0.04         0.99 o
   1   7   0         57.21         59.11         1.23 o
   2   7   0         36.41         34.92         1.02 o
   3   7   0         26.36         29.02         0.97 o
   4   7   0        135.39        134.75         2.82 o
   5   7   0        144.92        145.58         2.95 o
   6   7   0          8.90          8.47         0.95 o
   7   7   0          8.62          9.16         1.52 o
   8   7   0          8.77          8.80         1.56 o
   9   7   0          3.97          3.00         2.24 o
  10   7   0          1.18          5.03         1.88 o
   0   8   0         11.53         12.14         1.11 o
   1   8   0          2.45          1.35         0.34 o
   2   8   0         66.38         66.51         1.76 o
   3   8   0        182.00        169.06         3.14 o
   4   8   0         28.61         30.35         1.49 o
   5   8   0         31.19         34.74         1.91 o
   6   8   0         16.75         17.18         2.29 o
   7   8   0          0.04         -0.24         0.96 o
   8   8   0          1.25          0.61         0.79 o
   9   8   0          0.52          0.63         1.02 o
  10   8   0          4.58          7.46         2.48 o
   1   9   0          2.11          1.95         0.61 o
   2   9   0         50.98         52.53         2.14 o
   3   9   0          0.07         -0.67         0.80 o
   4   9   0         11.22         13.01         2.82 o
   5   9   0          1.39         -0.13         0.84 o
   6   9   0          6.64          5.15         1.62 o
   7   9   0          1.53          2.30         1.04 o
   8   9   0          2.85          3.47         2.23 o
   9   9   0          0.42         -0.67         1.17 o
   0  10   0         16.57         17.38         1.99 o
   1  10   0         11.54         11.36         1.17 o
   2  10   0          5.99          4.55         0.93 o
   3  10   0          0.03          1.96         0.92 o
   4  10   0          0.52         -0.05         2.86 o
   5  10   0          5.04          4.53         1.28 o
   6  10   0          0.91         -0.28         1.00 o
   7  10   0          1.61         -0.42         1.00 o
   8  10   0          1.05          0.84         1.13 o
   1  11   0          2.24          0.91         0.92 o
   2  11   0          0.88          0.29         0.92 o
   3  11   0          0.58          0.60         0.93 o
   4  11   0         15.60         19.25         2.11 o
   5  11   0          7.70          7.59         1.57 o
   6  11   0          0.59          0.49         0.97 o
   7  11   0          0.38          7.61         2.24 o
   0  12   0          6.25          3.87         1.69 o
   1  12   0          0.14         -0.96         0.96 o
   2  12   0          3.42          4.53         1.43 o
   3  12   0          2.84          3.34         1.21 o
   4  12   0          0.06          0.18         0.96 o
   5  12   0          0.00          1.24         1.18 o
   6  12   0          7.41          8.91         2.66 o
   1  13   0          2.21          1.06         0.91 o
   2  13   0          0.57          1.59         1.14 o
   3  13   0          1.58          1.90         1.31 o
   4  13   0          3.47          5.81         1.96 o
   0  14   0          0.66          1.45         1.62 o
 -11   1   1         19.68         21.99         2.33 o
 -10   1   1          6.15          7.60         1.55 o
  -9   1   1        525.49        540.91         8.69 o
  -8   1   1          3.50          3.73         0.37 o
  -7   1   1         95.96         90.73         2.35 o
  -6   1   1         91.06        102.50         1.92 o
  -5   1   1        187.58        184.01         2.98 o
  -4   1   1         36.66         30.89         2.35 o
  -3   1   1        182.35        186.30         4.51 o
  -2   1   1       4981.85       4538.45         9.73 o
   1   1   1       5241.61       4723.71        11.75 o
   2   1   1         22.17         18.70         0.60 o
   3   1   1         34.62         28.86         0.69 o
   4   1   1        383.87        414.66         2.86 o
   5   1   1         18.12         17.32         0.78 o
   6   1   1        112.18        116.34         2.18 o
   7   1   1          4.64          5.88         0.67 o
   8   1   1          1.01          0.14         0.41 o
   9   1   1         14.47          9.49         1.48 o
  10   1   1         22.96         21.41         2.21 o
  11   1   1          1.96          2.08         2.03 o
 -11   2   1          2.87          0.36         0.99 o
 -10   2   1          2.45          3.61         1.33 o
  -9   2   1         32.85         37.97         1.98 o
  -8   2   1        141.27        136.92         2.92 o
  -7   2   1        265.25        254.17         3.67 o
  -6   2   1         16.03         12.43         0.58 o
  -5   2   1          5.17          3.97         0.31 o
  -4   2   1         24.97         28.86         0.92 o
  -3   2   1        771.77        765.42         4.71 o
  -2   2   1       1540.32       1474.18         7.37 o
  -1   2   1      11149.75      10074.99        14.71 o
   0   2   1        198.22        189.15         1.51 o
   1   2   1       3880.21       3624.18         8.97 o
   2   2   1        578.08        571.33         4.17 o
   3   2   1        105.27        106.78         1.28 o
   4   2   1        278.99        311.88         2.43 o
   5   2   1         51.37         52.32         1.40 o
   6   2   1        193.90        200.40         3.08 o
   7   2   1          7.61          7.66         0.85 o
   8   2   1        105.06        102.95         2.94 o
   9   2   1          0.00          1.23         0.91 o
  10   2   1          1.56          0.40         0.93 o
  11   2   1          5.67          5.41         1.42 o
 -11   3   1          1.41         -0.75         1.00 o
 -10   3   1        106.14        105.45         4.74 o
  -9   3   1         11.72         10.61         1.77 o
  -8   3   1         29.98         26.54         1.69 o
  -7   3   1        214.85        209.91         3.39 o
  -6   3   1        161.44        153.79         1.77 o
  -5   3   1        140.38        138.39         1.66 o
  -4   3   1        519.80        538.78         3.31 o
  -3   3   1         12.29         10.00         0.51 o
  -2   3   1       1105.02       1109.89         5.07 o
  -1   3   1      13973.83      12729.34        37.31 o
   0   3   1       2695.08       2562.66         7.43 o
   1   3   1       2208.62       2115.19         8.58 o
   2   3   1        269.75        252.08         2.12 o
   3   3   1         68.32         67.71         0.92 o
   4   3   1         51.24         47.85         1.23 o
   5   3   1        436.58        462.43         3.99 o
   6   3   1        141.16        155.47         3.01 o
   7   3   1         53.04         52.16         2.15 o
   8   3   1         18.67         18.67         1.97 o
   9   3   1         28.95         26.83         2.37 o
  10   3   1          0.96         -0.24         0.86 o
  11   3   1          2.41          2.52         1.20 o
 -11   4   1          1.59          0.12         1.12 o
 -10   4   1          5.33          6.19         1.51 o
  -9   4   1          1.32          1.16         0.90 o
  -8   4   1         18.82         17.23         1.48 o
  -7   4   1         46.52         44.01         3.83 o
  -6   4   1        236.23        230.00         3.11 o
  -5   4   1          2.44          3.80         0.38 o
  -4   4   1        412.87        419.98         4.59 o
  -3   4   1        858.65        875.26         5.45 o
  -2   4   1        823.51        819.60        13.11 o
  -1   4   1        834.50        850.00         4.13 o
   0   4   1          4.87          3.45         0.38 o
   1   4   1         30.21         29.96         0.72 o
   2   4   1        501.89        512.18         3.55 o
   3   4   1        440.86        448.28         3.13 o
   4   4   1          0.74          1.71         0.26 o
   5   4   1        110.03        105.41         2.03 o
   6   4   1         42.55         49.65         2.10 o
   7   4   1         85.39         78.72         2.78 o
   8   4   1         10.26          8.88         1.12 o
   9   4   1          6.51          4.49         1.23 o
  10   4   1          0.28         -0.35         1.76 o
  11   4   1          7.32          6.57         1.88 o
 -11   5   1          5.86          6.25         2.29 o
 -10   5   1          0.30         -0.26         1.92 o
  -9   5   1          3.03          1.51         1.08 o
  -8   5   1          0.08         -1.84         1.84 o
  -7   5   1          4.15          2.66         1.07 o
  -6   5   1          0.40          0.39         0.45 o
  -5   5   1         15.28         12.92         0.64 o
  -4   5   1          9.35         11.27         0.56 o
  -3   5   1        392.69        379.58         3.04 o
  -2   5   1       1548.88       1530.86         6.10 o
  -1   5   1        125.86        110.81         1.60 o
   0   5   1         93.74         98.53         1.48 o
   1   5   1        308.36        305.03         2.79 o
   2   5   1        401.51        408.30         3.68 o
   3   5   1        320.14        328.71         2.92 o
   4   5   1         44.78         47.24         1.11 o
   5   5   1        138.41        138.45         2.14 o
   6   5   1         12.51         13.63         1.26 o
   7   5   1         12.87         11.32         1.61 o
   8   5   1          7.34          6.76         1.36 o
   9   5   1          0.33          0.52         0.82 o
  10   5   1         11.72         16.92         3.63 o
 -10   6   1          0.05          0.27         1.09 o
  -9   6   1          1.06          1.52         0.94 o
  -8   6   1         42.06         42.19         2.96 o
  -7   6   1          9.02          8.12         0.89 o
  -6   6   1         81.00         80.54         2.06 o
  -5   6   1         39.31         40.90         1.51 o
  -4   6   1        106.10        106.98         1.83 o
  -3   6   1        110.87        130.76         2.30 o
  -2   6   1        831.00        797.29         4.60 o
  -1   6   1         13.61         18.32         0.76 o
   0   6   1         27.86         27.06         0.78 o
   1   6   1        112.77        106.38         1.45 o
   2   6   1          2.49          1.97         0.24 o
   3   6   1         12.06         12.73         0.71 o
   4   6   1         34.58         35.76         1.27 o
   5   6   1         37.53         33.74         1.41 o
   6   6   1        116.23        109.13         2.33 o
   7   6   1        119.51        128.27         4.80 o
   8   6   1         18.56         14.89         1.90 o
   9   6   1          0.20          0.65         1.25 o
  10   6   1          4.05          2.68         1.69 o
 -10   7   1          3.41          1.74         1.07 o
  -9   7   1          4.84          4.36         1.39 o
  -8   7   1          4.28          5.17         1.29 o
  -7   7   1          4.41          4.01         0.79 o
  -6   7   1          9.26          8.13         0.99 o
  -5   7   1          3.81          3.97         0.63 o
  -4   7   1         62.57         65.75         2.99 o
  -3   7   1        244.35        242.55         3.07 o
  -2   7   1         19.69         18.99         0.81 o
  -1   7   1        140.81        141.91         1.96 o
   0   7   1         39.28         42.54         1.02 o
   1   7   1          3.86          2.06         0.30 o
   2   7   1          2.76          3.34         0.62 o
   3   7   1         32.10         31.61         1.26 o
   4   7   1         86.58         85.97         2.37 o
   5   7   1          8.04          9.24         0.88 o
   6   7   1        241.83        237.41         5.00 o
   7   7   1         12.42         11.93         1.64 o
   8   7   1          1.83          1.13         0.82 o
   9   7   1          0.17          0.48         1.01 o
  10   7   1          1.66          1.54         1.33 o
  -9   8   1          0.87          0.66         1.15 o
  -8   8   1          0.33         -1.53         1.67 o
  -7   8   1         21.07         29.23         2.77 o
  -6   8   1          1.45          1.35         0.52 o
  -5   8   1         13.91         15.10         1.13 o
  -4   8   1         16.58         14.30         1.25 o
  -3   8   1         55.61         46.78         1.84 o
  -2   8   1          9.19          9.22         0.76 o
  -1   8   1        193.65        199.26         4.77 o
   0   8   1          7.27          7.16         0.63 o
   1   8   1          2.51          2.94         0.42 o
   2   8   1          6.63          5.35         0.64 o
   3   8   1         14.39         15.01         1.14 o
   4   8   1         13.86         13.06         1.11 o
   5   8   1          0.07          0.09         0.64 o
   6   8   1         59.70         61.03         4.40 o
   7   8   1          6.56          6.69         1.44 o
   8   8   1          2.35          1.26         1.04 o
   9   8   1          0.63         -1.06         1.26 o
  10   8   1          6.95          7.67         2.32 o
  -9   9   1          3.47          6.45         2.03 o
  -8   9   1          0.86          2.13         1.65 o
  -7   9   1          2.04          3.21         2.21 o
  -6   9   1          3.33          2.26         0.67 o
  -5   9   1         34.33         33.93         2.06 o
  -4   9   1         20.56         20.02         2.01 o
  -3   9   1         33.30         33.45         1.96 o
  -2   9   1          0.02          0.36         0.54 o
  -1   9   1          0.23         -0.22         0.53 o
   0   9   1          0.82          0.65         0.46 o
   1   9   1         65.17         61.60         2.59 o
   2   9   1          0.79          0.48         0.70 o
   3   9   1          0.26          0.03         0.69 o
   4   9   1        111.27        116.12         3.78 o
   5   9   1          1.02          2.08         0.95 o
   6   9   1         55.21         52.83         3.30 o
   7   9   1          0.09          0.10         0.94 o
   8   9   1          3.54          4.44         1.31 o
   9   9   1          0.00          0.02         1.12 o
  -8  10   1          2.26          3.11         1.22 o
  -7  10   1          7.63          7.41         1.49 o
  -6  10   1          0.01          0.19         0.94 o
  -5  10   1         14.99         14.68         2.29 o
  -4  10   1         14.12         14.54         1.83 o
  -3  10   1          2.45          3.53         0.87 o
  -2  10   1          8.25          6.57         1.03 o
  -1  10   1         15.68         12.65         1.07 o
   0  10   1          6.03          2.99         0.79 o
   1  10   1          0.84          0.10         0.99 o
   2  10   1         17.42         16.49         1.58 o
   3  10   1          0.89          0.29         0.76 o
   4  10   1         36.38         37.17         2.34 o
   5  10   1         18.93         22.02         2.28 o
   6  10   1          0.00          0.18         1.72 o
   7  10   1          4.08          1.70         1.21 o
   8  10   1          0.19          0.94         1.20 o
  -7  11   1          0.06         -0.88         2.45 o
  -6  11   1          0.46         -0.49         1.92 o
  -5  11   1          0.13          0.10         1.66 o
  -4  11   1          0.80          0.97         0.98 o
  -3  11   1         23.63         26.66         2.02 o
  -2  11   1          4.84          3.69         0.93 o
  -1  11   1          0.29         -0.92         0.92 o
   0  11   1          0.13         -0.93         0.93 o
   1  11   1          1.00         -0.73         0.75 o
   2  11   1         15.58         13.86         1.52 o
   3  11   1         19.79         19.67         1.84 o
   4  11   1          1.87          3.13         1.14 o
   5  11   1         16.41         21.67         2.60 o
   6  11   1          0.22          2.69         1.09 o
   7  11   1          0.28          0.45         1.19 o
  -6  12   1          0.91          0.60         1.51 o
  -5  12   1          0.01          0.08         1.00 o
  -4  12   1          3.38          4.03         1.75 o
  -3  12   1          0.85          1.34         2.31 o
  -2  12   1          0.64          1.16         0.75 o
  -1  12   1          6.68          6.90         1.35 o
   0  12   1          1.46         -0.68         0.85 o
   1  12   1          2.91          0.27         0.98 o
   2  12   1          1.67          2.75         0.92 o
   3  12   1          6.46          8.69         1.69 o
   4  12   1          0.17          0.59         1.12 o
   5  12   1          1.57          1.67         1.44 o
  -4  13   1          0.31          2.13         1.79 o
  -3  13   1          0.56          2.99         1.04 o
  -2  13   1          0.06          0.33         2.41 o
  -1  13   1          2.76         -0.03         1.58 o
   0  13   1          1.52          1.34         2.35 o
   1  13   1          0.75         -1.04         1.04 o
   2  13   1          0.66          0.34         0.98 o
   3  13   1          5.62          4.23         1.74 o
 -11   0   2         73.29         80.42         6.04 o
 -10   0   2          7.24          7.17         2.07 o
  -9   0   2          0.23          0.55         1.02 o
  -8   0   2        495.81        484.24        14.38 o
  -7   0   2        164.87        166.29         4.58 o
  -6   0   2         12.15         12.11         1.70 o
  -5   0   2         94.79         91.55         4.08 o
  -4   0   2        257.79        255.10         5.96 o
  -3   0   2        835.02        812.52         8.97 o
  -2   0   2          1.72          4.16         0.56 o
  -1   0   2        481.57        477.74         4.07 o
   0   0   2       4334.13       3720.15        10.72 o
   1   0   2       6619.05       5880.20        34.90 o
   2   0   2          0.50          0.91         0.18 o
   3   0   2        569.03        602.83         3.95 o
   4   0   2         24.01         23.24         0.70 o
   5   0   2       2151.30       2320.69        10.45 o
   6   0   2         74.01         71.76         2.55 o
   7   0   2         12.61         10.39         1.86 o
   8   0   2         67.24         60.80         4.48 o
   9   0   2          3.67          3.19         1.62 o
  10   0   2         35.08         29.58         3.71 o
  11   0   2          4.63          3.88         1.97 o
 -11   1   2          0.03          1.69         1.17 o
 -10   1   2         71.08         81.69         4.07 o
  -9   1   2          3.23          2.86         0.45 o
  -8   1   2          1.98          1.48         0.38 o
  -7   1   2         57.32         58.51         1.58 o
  -6   1   2         41.02         37.57         2.08 o
  -5   1   2        139.84        155.06         3.97 o
  -4   1   2          1.22         -0.47         0.47 o
  -3   1   2        100.61        106.76         2.76 o
  -2   1   2       1500.17       1471.44         5.13 o
  -1   1   2         23.13         31.65         0.57 o
   0   1   2         37.60         33.47         1.08 o
   1   1   2          0.01          0.21         0.13 o
   2   1   2         48.18         58.34         1.01 o
   3   1   2        622.68        637.61         3.72 o
   4   1   2          0.50          0.68         0.21 o
   5   1   2         62.30         61.65         1.08 o
   6   1   2          9.40          8.71         0.56 o
   7   1   2         22.37         22.36         1.30 o
   8   1   2          0.36          0.58         0.46 o
   9   1   2          0.78          0.63         0.77 o
  10   1   2          0.32          0.42         0.83 o
  11   1   2          0.06          0.10         1.64 o
 -11   2   2          4.21          5.05         1.91 o
 -10   2   2         10.12         10.76         1.72 o
  -9   2   2         65.60         58.33         2.41 o
  -8   2   2         90.43         90.93         1.82 o
  -7   2   2          5.40          3.08         0.70 o
  -6   2   2          0.06         -0.03         0.25 o
  -5   2   2        183.74        198.43         2.78 o
  -4   2   2        113.40        117.99         2.25 o
  -3   2   2         64.20         64.49         1.35 o
  -2   2   2       4440.80       4360.00         9.90 o
  -1   2   2          1.73          1.93         0.41 o
   0   2   2       2514.51       2323.45        19.68 o
   1   2   2       1060.28       1051.97         4.07 o
   2   2   2        419.90        398.93         2.79 o
   3   2   2        409.43        432.05         3.30 o
   4   2   2         53.52         59.88         1.20 o
   5   2   2        183.10        192.65         2.22 o
   6   2   2         38.36         42.36         1.34 o
   7   2   2          1.79          0.90         0.49 o
   8   2   2          4.56          4.05         0.68 o
   9   2   2         51.59         55.43         3.31 o
  10   2   2          2.19          2.15         1.04 o
  11   2   2          3.43          5.09         2.02 o
 -11   3   2         14.67         10.57         1.77 o
 -10   3   2         51.58         52.47         3.40 o
  -9   3   2          1.95          1.42         0.53 o
  -8   3   2         25.51         24.64         0.94 o
  -7   3   2        137.13        131.78         2.13 o
  -6   3   2          6.01          4.71         0.39 o
  -5   3   2          9.22          9.49         0.61 o
  -4   3   2         85.80         72.09         1.68 o
  -3   3   2       1347.18       1362.51         5.84 o
  -2   3   2         28.72         24.67         0.76 o
  -1   3   2        116.82        107.35         1.60 o
   0   3   2        146.82        151.88         1.59 o
   1   3   2        227.04        233.98         2.69 o
   2   3   2         44.09         47.37         0.95 o
   3   3   2        213.58        234.12         2.19 o
   4   3   2          0.30          0.63         0.32 o
   5   3   2         14.97         16.87         0.66 o
   6   3   2         27.08         28.81         1.19 o
   7   3   2          4.42          3.69         0.97 o
   8   3   2          4.11          3.54         0.77 o
   9   3   2          0.05          0.49         2.04 o
  10   3   2          0.60         -1.01         1.16 o
  11   3   2          0.07          1.14         1.46 o
 -11   4   2          2.34          2.97         1.24 o
 -10   4   2          0.91          1.62         1.17 o
  -9   4   2         99.68        106.61         8.14 o
  -8   4   2          9.14          8.47         0.64 o
  -7   4   2          1.21          1.07         0.31 o
  -6   4   2         57.64         62.60         1.35 o
  -5   4   2          5.29          5.89         0.54 o
  -4   4   2       1233.28       1293.80         7.56 o
  -3   4   2         34.77         49.74         1.24 o
  -2   4   2        333.30        342.48         3.01 o
  -1   4   2        154.64        155.53         2.18 o
   0   4   2        643.60        664.23         3.46 o
   1   4   2         81.44         74.75         1.29 o
   2   4   2         23.24         21.94         0.78 o
   3   4   2         54.96         61.51         1.26 o
   4   4   2        131.99        128.47         1.57 o
   5   4   2         21.83         23.31         0.86 o
   6   4   2         56.10         58.65         2.17 o
   7   4   2          5.75          3.15         0.82 o
   8   4   2          7.69          8.48         1.05 o
   9   4   2         14.59         11.48         1.71 o
  10   4   2          0.05         -2.09         2.09 o
 -11   5   2         22.41         22.26         2.51 o
 -10   5   2          1.70         -0.25         1.07 o
  -9   5   2          5.33          3.23         3.29 o
  -8   5   2          1.13          0.96         0.46 o
  -7   5   2          0.07         -0.51         0.53 o
  -6   5   2          0.37          0.51         0.24 o
  -5   5   2         32.09         34.51         1.14 o
  -4   5   2        121.94        122.86         1.89 o
  -3   5   2        780.29        811.90         6.25 o
  -2   5   2       2256.71       2289.89         7.04 o
  -1   5   2        170.97        164.52         1.93 o
   0   5   2         25.03         27.66         0.81 o
   1   5   2         19.00         18.74         0.70 o
   2   5   2        136.06        142.15         1.94 o
   3   5   2         11.66         11.41         0.59 o
   4   5   2         24.87         25.78         0.67 o
   5   5   2         64.09         65.51         1.45 o
   6   5   2         16.71         16.52         1.42 o
   7   5   2         37.49         31.44         2.41 o
   8   5   2          8.48          5.25         1.22 o
   9   5   2          0.06          0.11         1.59 o
  10   5   2          2.52          2.99         1.37 o
 -10   6   2          9.00         10.66         1.82 o
  -9   6   2          2.08          2.02         0.80 o
  -8   6   2          1.25          1.37         0.84 o
  -7   6   2          1.41          1.10         0.77 o
  -6   6   2        128.82        129.98         3.83 o
  -5   6   2        108.41        104.75         2.47 o
  -4   6   2         11.87         13.93         0.84 o
  -3   6   2         61.80         63.49         1.65 o
  -2   6   2          0.11          0.42         0.28 o
  -1   6   2        145.37        146.71         1.79 o
   0   6   2         89.42         97.58         1.55 o
   1   6   2         10.35          8.65         0.48 o
   2   6   2          9.56          9.13         0.51 o
   3   6   2         19.74         19.36         0.86 o
   4   6   2        104.52        111.38         2.18 o
   5   6   2          2.21          2.34         0.50 o
   6   6   2          0.13          0.10         0.27 o
   7   6   2          7.96         11.01         2.63 o
   8   6   2         24.15         26.02         2.46 o
   9   6   2          2.96          3.99         1.41 o
  10   6   2          0.91          2.93         1.73 o
 -10   7   2          5.91          8.20         1.70 o
  -9   7   2          3.75          6.29         1.57 o
  -8   7   2         15.06         16.91         2.01 o
  -7   7   2          0.86          0.75         0.82 o
  -6   7   2          0.67          0.89         0.43 o
  -5   7   2         27.45         25.40         1.35 o
  -4   7   2          1.55          1.54         0.45 o
  -3   7   2        135.18        140.53         2.35 o
  -2   7   2         63.58         72.81         1.67 o
  -1   7   2         69.76         76.24         1.59 o
   0   7   2          1.32          0.19         0.30 o
   1   7   2         50.27         56.32         1.40 o
   2   7   2          3.83          4.47         0.49 o
   3   7   2         37.21         37.89         1.37 o
   4   7   2         27.12         27.90         1.49 o
   5   7   2         13.61          9.40         0.88 o
   6   7   2          0.32          0.48         0.78 o
   7   7   2          2.55          2.64         1.37 o
   8   7   2          5.97          8.68         1.62 o
   9   7   2          0.46          1.92         1.09 o
  10   7   2          5.40          7.14         1.60 o
  -9   8   2          0.32          2.40         1.12 o
  -8   8   2          0.08         -1.23         1.23 o
  -7   8   2         11.89         14.02         1.49 o
  -6   8   2          2.85          1.96         0.52 o
  -5   8   2         25.51         22.80         1.36 o
  -4   8   2          5.03          4.04         1.16 o
  -3   8   2        237.57        229.11         3.94 o
  -2   8   2         79.30         75.73         1.93 o
  -1   8   2         23.54         20.74         1.02 o
   0   8   2          0.23          0.36         0.32 o
   1   8   2          0.17          0.09         0.28 o
   2   8   2         64.04         61.87         1.76 o
   3   8   2         76.76         78.74         2.09 o
   4   8   2         99.62        102.73         2.77 o
   5   8   2          7.72          6.90         0.83 o
   6   8   2          9.55          8.40         1.41 o
   7   8   2         26.13         23.20         2.23 o
   8   8   2          4.58          1.49         1.04 o
   9   8   2          2.12          3.59         1.99 o
  -9   9   2          4.93          2.85         1.39 o
  -8   9   2          1.31          3.07         1.60 o
  -7   9   2          7.26          4.16         1.27 o
  -6   9   2          5.25          4.87         0.97 o
  -5   9   2          0.06          0.13         0.74 o
  -4   9   2         10.04          7.53         1.14 o
  -3   9   2         64.01         60.18         2.61 o
  -2   9   2         70.53         72.55         2.32 o
  -1   9   2         13.26         11.14         0.82 o
   0   9   2          0.81          0.97         0.49 o
   1   9   2          3.37          3.89         0.59 o
   2   9   2         35.92         36.90         2.57 o
   3   9   2          2.79          2.99         0.84 o
   4   9   2          1.92          2.40         0.91 o
   5   9   2         26.36         28.31         2.67 o
   6   9   2         22.59         23.89         2.29 o
   7   9   2          1.08          1.61         1.06 o
   8   9   2          0.51          0.24         1.16 o
   9   9   2          0.34          0.93         1.54 o
  -8  10   2          5.20          6.45         1.60 o
  -7  10   2          0.36          1.11         0.93 o
  -6  10   2          0.10          0.82         0.87 o
  -5  10   2         27.52         30.96         2.85 o
  -4  10   2         59.71         56.92         2.79 o
  -3  10   2          7.88          8.71         1.27 o
  -2  10   2          2.53          1.70         0.70 o
  -1  10   2          5.27          3.67         0.65 o
   0  10   2          6.41          5.96         1.02 o
   1  10   2         11.36         10.89         1.30 o
   2  10   2         21.16         23.45         1.82 o
   3  10   2          0.20          0.43         0.78 o
   4  10   2          4.04          3.51         0.91 o
   5  10   2         24.96         26.98         2.08 o
   6  10   2          5.92          8.83         1.62 o
   7  10   2          0.08         -0.37         1.09 o
  -7  11   2          0.63         -1.15         1.15 o
  -6  11   2          1.80          1.21         1.11 o
  -5  11   2          2.80          3.94         1.08 o
  -4  11   2         22.24         21.06         1.90 o
  -3  11   2          4.40          1.91         1.09 o
  -2  11   2          0.02         -0.82         0.82 o
  -1  11   2          5.62          5.41         1.06 o
   0  11   2         26.38         27.79         2.02 o
   1  11   2          4.29          3.84         1.01 o
   2  11   2          2.06          1.45         0.95 o
   3  11   2          6.01          4.78         1.05 o
   4  11   2          0.04          0.60         1.01 o
   5  11   2          9.50          7.31         1.50 o
  -6  12   2          8.39         13.25         2.85 o
  -5  12   2          0.55          4.39         1.31 o
  -4  12   2          1.47          1.81         0.93 o
  -3  12   2          0.70          2.16         0.92 o
  -2  12   2          0.06          0.04         0.80 o
  -1  12   2          1.34          0.80         0.84 o
   0  12   2          0.15         -0.80         0.80 o
   1  12   2          0.10         -1.09         1.09 o
   2  12   2          3.31          2.08         0.86 o
   3  12   2          2.91          3.16         1.08 o
   4  12   2         17.14         19.42         3.47 o
  -4  13   2          0.40         -0.96         1.69 o
  -3  13   2          1.30          0.06         4.44 o
  -2  13   2          1.10          0.97         0.92 o
  -1  13   2          2.12          0.62         1.03 o
   0  13   2          3.94          4.48         1.73 o
   1  13   2          0.11          1.81         1.76 o
 -11   1   3         43.07         55.17         3.59 o
 -10   1   3         25.44         26.82         2.77 o
  -9   1   3          6.22          5.53         0.71 o
  -8   1   3        131.56        129.23         3.34 o
  -7   1   3          0.30         -0.01         0.74 o
  -6   1   3        309.71        344.77         4.98 o
  -5   1   3          2.40          1.66         0.42 o
  -4   1   3       2457.83       2571.59        12.01 o
  -3   1   3        260.27        254.16         2.91 o
  -2   1   3         56.02         48.41         1.03 o
  -1   1   3        970.79        952.82         4.99 o
   0   1   3        324.69        320.69         3.73 o
   1   1   3         50.53         54.89         0.78 o
   2   1   3        362.68        376.54         3.02 o
   3   1   3        378.93        379.33         2.52 o
   4   1   3        141.91        156.65         1.53 o
   5   1   3         73.74         72.34         1.62 o
   6   1   3          0.10          0.42         0.27 o
   7   1   3         57.55         52.30         1.53 o
   8   1   3         29.19         29.11         2.28 o
   9   1   3          0.01          0.03         0.83 o
  10   1   3          8.77          6.22         1.25 o
  11   1   3          0.19          2.29         1.65 o
 -11   2   3          1.75          1.11         1.02 o
 -10   2   3          0.09          2.11         1.19 o
  -9   2   3         80.13         86.06         1.99 o
  -8   2   3          0.26          0.38         0.38 o
  -7   2   3          4.25          3.12         0.66 o
  -6   2   3         18.25         15.87         0.92 o
  -5   2   3        292.93        292.73         3.68 o
  -4   2   3        330.17        363.78         3.59 o
  -3   2   3        691.90        690.86         4.42 o
  -2   2   3          4.20          6.91         0.41 o
  -1   2   3         64.72         65.29         1.17 o
   0   2   3        218.63        194.93         4.69 o
   1   2   3        681.28        673.97         3.31 o
   2   2   3          4.91          2.85         0.30 o
   3   2   3          0.08          0.07         0.23 o
   4   2   3       1041.27       1124.67         5.67 o
   5   2   3         37.23         39.25         1.00 o
   6   2   3          5.44          4.79         0.45 o
   7   2   3          0.05         -0.60         0.60 o
   8   2   3         15.60         16.07         1.82 o
   9   2   3          5.41          3.75         1.10 o
  10   2   3         15.03         18.03         2.09 o
  11   2   3          0.01          2.52         1.54 o
 -11   3   3          2.70          2.66         1.21 o
 -10   3   3          0.58          0.84         0.97 o
  -9   3   3         25.35         27.70         1.24 o
  -8   3   3         22.00         23.19         1.03 o
  -7   3   3          0.17          0.00         0.40 o
  -6   3   3          0.28          0.20         0.29 o
  -5   3   3        392.05        403.71         5.04 o
  -4   3   3        979.64       1034.90         9.72 o
  -3   3   3        592.15        626.69         4.07 o
  -2   3   3         53.97         58.78         1.06 o
  -1   3   3         22.75         26.04         0.86 o
   0   3   3        480.57        480.86         4.71 o
   1   3   3          2.28          2.29         0.26 o
   2   3   3        103.62        115.58         1.68 o
   3   3   3         41.05         49.04         1.24 o
   4   3   3        187.05        219.16         2.17 o
   5   3   3          2.40          1.89         0.31 o
   6   3   3         57.86         57.83         1.40 o
   7   3   3         17.72         18.36         1.17 o
   8   3   3          5.71          6.72         2.46 o
   9   3   3          0.13          0.15         0.83 o
  10   3   3          0.08          0.48         0.96 o
 -11   4   3         19.27         23.53         2.47 o
 -10   4   3         11.41         11.89         2.27 o
  -9   4   3          0.02         -0.52         0.97 o
  -8   4   3          3.47          3.06         0.55 o
  -7   4   3        157.27        155.81         3.42 o
  -6   4   3         11.05          8.71         0.70 o
  -5   4   3         24.48         27.70         1.10 o
  -4   4   3        303.63        287.97         2.96 o
  -3   4   3          7.79          5.85         0.48 o
  -2   4   3        105.42        110.37         1.73 o
  -1   4   3        275.81        260.22         2.54 o
   0   4   3         35.67         32.56         0.83 o
   1   4   3         43.73         53.99         1.17 o
   2   4   3        254.33        270.21         3.27 o
   3   4   3        646.40        662.22         4.21 o
   4   4   3          5.12          5.37         0.40 o
   5   4   3         20.13         17.08         0.58 o
   6   4   3          5.08          4.57         0.49 o
   7   4   3         40.38         43.85         1.86 o
   8   4   3          1.65          2.49         0.93 o
   9   4   3         12.81         11.92         1.89 o
  10   4   3          6.94          7.90         1.67 o
 -11   5   3          4.74          7.90         1.74 o
 -10   5   3          7.00          6.48         1.59 o
  -9   5   3         11.43          9.75         1.62 o
  -8   5   3          8.81          7.94         1.18 o
  -7   5   3          0.22          0.04         0.27 o
  -6   5   3         51.77         54.38         2.09 o
  -5   5   3          0.18          0.27         0.31 o
  -4   5   3         14.14         14.63         0.70 o
  -3   5   3        263.66        263.54         3.09 o
  -2   5   3          0.06          0.77         0.39 o
  -1   5   3        368.24        381.48         6.18 o
   0   5   3        206.53        209.27         2.16 o
   1   5   3         36.73         47.99         1.08 o
   2   5   3        206.93        218.19         2.29 o
   3   5   3          0.09          0.13         0.25 o
   4   5   3         12.94         11.45         0.62 o
   5   5   3          0.37         -0.11         0.22 o
   6   5   3         26.78         23.67         2.20 o
   7   5   3          2.20          0.80         0.77 o
   8   5   3         10.43         13.96         2.47 o
   9   5   3          0.61          0.90         1.73 o
  10   5   3          0.18         -0.57         1.32 o
 -10   6   3          5.21          4.23         1.15 o
  -9   6   3         14.69         16.57         4.59 o
  -8   6   3          4.05          3.43         0.69 o
  -7   6   3          7.83          6.74         0.94 o
  -6   6   3         97.28         85.76         3.60 o
  -5   6   3         27.73         22.99         1.10 o
  -4   6   3          3.53          2.39         0.59 o
  -3   6   3        127.99        136.14         2.10 o
  -2   6   3         44.47         42.08         1.05 o
  -1   6   3        304.73        320.72         2.99 o
   0   6   3         30.79         27.83         0.89 o
   1   6   3          0.27          0.65         0.28 o
   2   6   3         72.24         71.50         1.43 o
   3   6   3        167.68        172.02         2.43 o
   4   6   3          3.83          3.08         0.50 o
   5   6   3         24.21         27.50         0.87 o
   6   6   3          7.32          7.65         0.60 o
   7   6   3          0.83          1.30         1.01 o
   8   6   3          0.69          0.49         0.86 o
   9   6   3          0.07          0.71         1.00 o
  10   6   3          6.70          8.18         2.22 o
 -10   7   3         11.40         15.77         2.15 o
  -9   7   3          9.96         10.83         1.72 o
  -8   7   3          7.33          8.81         1.59 o
  -7   7   3          3.60          2.76         0.71 o
  -6   7   3          0.76          0.77         0.59 o
  -5   7   3        202.14        204.82         3.77 o
  -4   7   3          1.08          1.46         0.35 o
  -3   7   3         71.83         71.73         1.61 o
  -2   7   3         83.16         84.50         1.66 o
  -1   7   3         16.91         17.20         0.84 o
   0   7   3          4.44          4.50         0.44 o
   1   7   3         88.65         96.41         1.84 o
   2   7   3          4.43          3.98         0.46 o
   3   7   3         24.86         26.90         1.07 o
   4   7   3         25.33         23.04         1.18 o
   5   7   3         48.21         47.75         1.79 o
   6   7   3          3.48          3.61         0.87 o
   7   7   3         14.68         14.69         1.49 o
   8   7   3          0.50          1.60         1.02 o
   9   7   3          2.19          4.19         1.64 o
  10   7   3         15.15         18.36         3.18 o
 -10   8   3          0.90         -0.72         1.40 o
  -9   8   3          0.67         -0.10         0.97 o
  -8   8   3          4.76          3.65         1.44 o
  -7   8   3         16.41         15.56         1.47 o
  -6   8   3          0.32         -0.74         0.74 o
  -5   8   3          4.88          3.82         0.82 o
  -4   8   3          0.25          0.04         0.68 o
  -3   8   3         14.72         15.13         2.02 o
  -2   8   3         18.28         15.43         1.04 o
  -1   8   3          2.75          1.37         0.41 o
   0   8   3          0.02         -0.45         0.45 o
   1   8   3         49.29         56.24         1.86 o
   2   8   3         23.39         22.61         1.24 o
   3   8   3          0.83          0.87         0.21 o
   4   8   3          1.32          2.00         0.60 o
   5   8   3          0.97         -0.14         0.71 o
   6   8   3          7.60          7.29         1.28 o
   7   8   3         15.09         16.31         1.63 o
   8   8   3          0.41         -0.01         1.03 o
   9   8   3          0.06          3.01         1.50 o
  -9   9   3          5.34          3.91         1.98 o
  -8   9   3          0.13          1.40         1.99 o
  -7   9   3         17.88         17.77         1.62 o
  -6   9   3          2.65          1.61         0.82 o
  -5   9   3          5.54          4.33         0.94 o
  -4   9   3         34.37         36.29         2.11 o
  -3   9   3          5.56          4.89         3.17 o
  -2   9   3         13.83         11.88         1.02 o
  -1   9   3         15.96         13.95         0.91 o
   0   9   3         14.81         15.53         0.91 o
   1   9   3          0.80          1.10         0.41 o
   2   9   3         32.78         35.89         2.04 o
   3   9   3         14.69         14.33         1.38 o
   4   9   3         16.27         15.65         1.50 o
   5   9   3          2.14          1.18         0.74 o
   6   9   3          0.09         -0.06         1.06 o
   7   9   3          2.15          3.46         1.11 o
  -8  10   3          2.86          2.24         1.23 o
  -7  10   3          0.10         -0.79         1.52 o
  -6  10   3          9.09          8.30         1.23 o
  -5  10   3          1.11          1.36         0.73 o
  -4  10   3          1.19          0.91         0.75 o
  -3  10   3          2.08          2.42         1.12 o
  -2  10   3         14.22         15.05         1.45 o
  -1  10   3          0.33          1.46         0.71 o
   0  10   3          0.30          0.28         0.73 o
   1  10   3          0.61         -0.29         0.74 o
   2  10   3          4.28          5.12         1.05 o
   3  10   3          1.26          1.30         0.66 o
   4  10   3          0.21          0.13         0.96 o
   5  10   3          3.41          2.89         0.89 o
   6  10   3          3.21          3.65         1.46 o
  -7  11   3          2.49          1.70         1.38 o
  -6  11   3          0.90          0.39         1.12 o
  -5  11   3          5.70          7.62         1.42 o
  -4  11   3          5.94          4.43         1.04 o
  -3  11   3         25.19         24.76         2.96 o
  -2  11   3          4.13          3.23         0.86 o
  -1  11   3          0.06         -0.25         0.75 o
   0  11   3          4.77          3.15         0.93 o
   1  11   3          0.00         -0.18         0.78 o
   2  11   3         29.25         32.68         2.21 o
   3  11   3         23.92         23.13         1.89 o
   4  11   3          0.21          0.20         1.11 o
  -6  12   3          0.12         -0.95         1.60 o
  -5  12   3          0.48          1.20         0.84 o
  -4  12   3         11.22         12.19         1.56 o
  -3  12   3          3.27          2.06         1.16 o
  -2  12   3          3.30          3.22         1.44 o
  -1  12   3          5.14          4.98         1.11 o
   0  12   3          6.88          5.95         1.16 o
   1  12   3         11.22         12.99         2.06 o
   2  12   3          0.37          1.16         1.26 o
   3  12   3          0.52         -1.82         1.82 o
  -4  13   3          0.88          1.26         2.12 o
  -3  13   3          0.50          2.36         2.20 o
 -12   0   4          0.46          2.44         1.80 o
 -11   0   4          4.06          2.26         1.74 o
 -10   0   4          5.14          4.56         1.56 o
  -9   0   4          4.97          4.26         1.39 o
  -8   0   4         46.56         49.04         3.83 o
  -7   0   4          1.09          1.59         1.09 o
  -6   0   4        261.82        274.90         5.36 o
  -5   0   4        459.17        503.92        14.72 o
  -4   0   4        246.05        237.72         3.97 o
  -3   0   4        500.08        474.76         5.08 o
  -2   0   4          0.17          0.63         0.23 o
  -1   0   4         22.30         20.97         0.81 o
   0   0   4        506.10        529.56         4.11 o
   1   0   4        442.68        504.29         5.21 o
   2   0   4          4.77          5.59         0.52 o
   3   0   4        184.21        199.74         3.59 o
   4   0   4         29.60         27.64         1.21 o
   5   0   4          1.96          3.71         0.47 o
   6   0   4          0.69          2.01         0.47 o
   7   0   4         26.68         27.52         2.06 o
   8   0   4        141.59        135.83         6.89 o
   9   0   4         13.25         11.53         2.28 o
  10   0   4          4.91          2.83         1.21 o
 -12   1   4          0.32          1.09         1.69 o
 -11   1   4          6.31          8.54         2.50 o
 -10   1   4         11.68         11.87         1.18 o
  -9   1   4         28.17         27.18         2.25 o
  -8   1   4        126.48        128.06         4.53 o
  -7   1   4         22.29         17.02         1.87 o
  -6   1   4        179.30        187.30         3.15 o
  -5   1   4        654.83        684.68         5.42 o
  -4   1   4         41.65         51.18         1.42 o
  -3   1   4        320.63        323.97         2.89 o
  -2   1   4         80.28         80.73         1.21 o
  -1   1   4         35.48         40.07         0.68 o
   0   1   4        275.43        250.39         1.66 o
   1   1   4          5.91          5.12         0.32 o
   2   1   4        528.13        491.42         2.92 o
   3   1   4        460.80        476.28         2.87 o
   4   1   4        308.25        306.44         2.34 o
   5   1   4         74.07         77.80         1.17 o
   6   1   4        139.81        127.07         2.71 o
   7   1   4         44.10         43.29         1.47 o
   8   1   4         13.60         14.43         1.89 o
   9   1   4         10.27          9.45         1.53 o
  10   1   4          0.01         -0.53         1.26 o
 -11   2   4          1.94          1.83         0.98 o
 -10   2   4          3.61          4.16         1.23 o
  -9   2   4          0.20         -0.03         0.50 o
  -8   2   4          2.89          3.18         0.70 o
  -7   2   4         56.32         52.32         2.04 o
  -6   2   4         73.69         76.24         1.82 o
  -5   2   4         78.52         78.44         1.70 o
  -4   2   4          0.18          0.14         0.28 o
  -3   2   4          2.93          4.64         0.42 o
  -2   2   4          9.63         12.30         0.51 o
  -1   2   4         14.13         17.58         2.31 o
   0   2   4        165.32        178.40         2.78 o
   1   2   4         26.17         19.71         0.51 o
   2   2   4        121.63        125.90         1.67 o
   3   2   4          0.30          0.09         0.25 o
   4   2   4         18.62         17.53         0.63 o
   5   2   4          0.08         -0.11         0.18 o
   6   2   4          1.77          0.55         0.36 o
   7   2   4          0.72          0.35         0.41 o
   8   2   4         52.35         53.04         3.16 o
   9   2   4         19.83         17.75         2.04 o
  10   2   4          1.71          2.69         1.62 o
 -11   3   4          2.58          4.64         1.42 o
 -10   3   4         15.80         15.27         1.98 o
  -9   3   4          3.84          4.22         0.60 o
  -8   3   4          2.34          2.21         0.66 o
  -7   3   4         46.78         46.63         1.94 o
  -6   3   4         90.65         92.78         2.26 o
  -5   3   4         75.48         74.59         1.90 o
  -4   3   4         34.46         40.76         1.68 o
  -3   3   4          0.24          0.21         0.29 o
  -2   3   4        132.82        124.30         1.71 o
  -1   3   4          0.14          0.02         0.12 o
   0   3   4        427.61        428.51         5.83 o
   1   3   4       1280.08       1291.47         9.80 o
   2   3   4         71.35         83.78         1.38 o
   3   3   4          0.13          0.06         0.26 o
   4   3   4          1.63          1.67         0.31 o
   5   3   4         24.60         18.80         0.67 o
   6   3   4          0.08         -0.37         0.37 o
   7   3   4          5.08          4.43         0.51 o
   8   3   4          0.11          0.00         0.95 o
   9   3   4          4.00          3.48         1.10 o
  10   3   4          0.55          0.06         0.93 o
 -11   4   4          0.07         -0.80         1.07 o
 -10   4   4          0.70          0.88         0.91 o
  -9   4   4          6.42          6.88         0.93 o
  -8   4   4         21.86         19.48         1.72 o
  -7   4   4          0.02         -0.38         0.73 o
  -6   4   4          4.22          5.54         0.70 o
  -5   4   4         31.50         32.14         1.32 o
  -4   4   4        217.50        230.40         3.18 o
  -3   4   4         90.88        104.45         1.80 o
  -2   4   4         60.63         60.44         1.25 o
  -1   4   4          0.02          0.27         0.25 o
   0   4   4        737.86        724.82        10.65 o
   1   4   4         10.05          9.93         0.48 o
   2   4   4         75.22         86.43         1.43 o
   3   4   4        249.58        273.03         2.74 o
   4   4   4          0.38          0.17         0.27 o
   5   4   4          1.42          1.86         0.27 o
   6   4   4         27.84         26.46         1.11 o
   7   4   4          0.45          0.42         0.49 o
   8   4   4          7.02          7.60         1.14 o
   9   4   4         19.69         18.73         2.16 o
  10   4   4          0.36         -1.16         1.16 o
 -11   5   4          1.80          3.70         2.07 o
 -10   5   4         31.66         35.17         2.87 o
  -9   5   4          0.58         -0.52         1.04 o
  -8   5   4          0.05         -0.20         0.59 o
  -7   5   4          2.54          2.51         0.68 o
  -6   5   4        411.93        398.12         4.97 o
  -5   5   4         11.32         11.55         0.87 o
  -4   5   4          3.15          2.73         0.36 o
  -3   5   4          2.71          1.19         0.31 o
  -2   5   4        143.87        139.91         2.09 o
  -1   5   4          0.05          0.31         0.27 o
   0   5   4          3.24          4.35         0.55 o
   1   5   4        282.01        290.16         2.56 o
   2   5   4         11.75         12.79         0.56 o
   3   5   4         23.05         25.93         0.88 o
   4   5   4         17.51         15.82         0.79 o
   5   5   4         96.21         94.71         1.65 o
   6   5   4          1.22          0.75         0.39 o
   7   5   4         39.09         44.07         2.34 o
   8   5   4         10.90         11.86         1.41 o
   9   5   4         13.80         12.66         1.92 o
  10   5   4          0.25          1.95         1.43 o
 -11   6   4          0.07          1.68         1.36 o
 -10   6   4          0.02          0.91         1.03 o
  -9   6   4          0.00          0.67         0.96 o
  -8   6   4         41.25         41.00         2.09 o
  -7   6   4          5.76          4.36         0.86 o
  -6   6   4         46.89         45.46         2.10 o
  -5   6   4          4.24          5.57         0.63 o
  -4   6   4         19.42         21.51         1.17 o
  -3   6   4          3.44          4.14         0.47 o
  -2   6   4         78.37         78.24         1.70 o
  -1   6   4         73.51         74.33         1.40 o
   0   6   4          2.11          2.68         0.28 o
   1   6   4        195.56        189.68         2.32 o
   2   6   4        147.98        154.30         2.20 o
   3   6   4         48.57         51.36         1.37 o
   4   6   4          0.16          0.55         0.34 o
   5   6   4          5.57          4.72         0.44 o
   6   6   4          0.11          0.11         0.45 o
   7   6   4          3.04          3.03         1.00 o
   8   6   4          9.41          8.59         1.33 o
   9   6   4          2.56          4.11         1.45 o
  10   6   4          0.03         -0.92         1.35 o
 -10   7   4          2.90          2.07         1.05 o
  -9   7   4          0.28          0.70         0.89 o
  -8   7   4         44.72         42.92         2.22 o
  -7   7   4         44.64         42.41         2.21 o
  -6   7   4          1.25         -0.03         0.79 o
  -5   7   4        101.65        105.51         2.72 o
  -4   7   4         14.99         14.21         1.01 o
  -3   7   4        103.71        108.90         2.10 o
  -2   7   4         26.93         24.31         1.15 o
  -1   7   4          5.20          4.81         0.58 o
   0   7   4         24.66         24.98         0.86 o
   1   7   4          9.12          8.54         0.59 o
   2   7   4        135.99        144.55         2.30 o
   3   7   4         50.83         55.13         1.51 o
   4   7   4         21.47         24.68         1.07 o
   5   7   4          4.46          3.97         0.50 o
   6   7   4         33.18         35.79         2.50 o
   7   7   4          0.48          0.91         0.72 o
   8   7   4         16.66         17.23         1.70 o
 -10   8   4          1.73         -0.16         1.67 o
  -9   8   4          5.50          7.00         1.67 o
  -8   8   4          5.49          4.89         1.37 o
  -7   8   4         58.97         54.53         2.62 o
  -6   8   4          0.56          0.56         0.67 o
  -5   8   4          7.00          7.59         1.09 o
  -4   8   4         20.86         17.64         0.85 o
  -3   8   4          2.43          1.10         0.35 o
  -2   8   4         38.35         37.43         1.46 o
  -1   8   4          0.97          0.72         0.37 o
   0   8   4         51.59         50.03         1.52 o
   1   8   4          3.87          3.77         0.52 o
   2   8   4          0.22          0.51         0.44 o
   3   8   4          6.12          6.81         0.64 o
   4   8   4          0.46          0.17         0.47 o
   5   8   4          0.56          0.27         0.69 o
   6   8   4          5.71          5.96         1.06 o
   7   8   4          0.57          1.03         0.74 o
  -9   9   4          0.01          0.55         1.48 o
  -8   9   4          0.33          0.90         1.02 o
  -7   9   4          5.12          7.04         1.17 o
  -6   9   4          0.67          0.41         0.81 o
  -5   9   4         27.70         25.67         1.84 o
  -4   9   4          1.17          2.02         0.75 o
  -3   9   4          0.89          0.56         0.54 o
  -2   9   4         61.78         62.32         2.52 o
  -1   9   4          3.48          2.51         0.51 o
   0   9   4          1.43          1.97         0.48 o
   1   9   4         54.11         57.92         1.98 o
   2   9   4         37.94         36.28         1.62 o
   3   9   4          2.52          0.91         0.72 o
   4   9   4          7.21          6.23         1.16 o
   5   9   4         10.24         10.90         1.17 o
   6   9   4          0.36          2.03         1.38 o
   7   9   4          0.20          4.53         2.04 o
  -8  10   4          0.00          0.55         1.26 o
  -7  10   4          1.37          1.67         1.13 o
  -6  10   4         13.96         12.19         1.44 o
  -5  10   4         21.32         19.24         1.69 o
  -4  10   4          3.84          5.91         1.07 o
  -3  10   4          4.22          2.88         2.49 o
  -2  10   4          2.93          4.97         3.78 o
  -1  10   4          8.52          7.10         1.09 o
   0  10   4         71.85         72.33         2.93 o
   1  10   4          4.32          3.27         0.88 o
   2  10   4         14.19         15.63         1.49 o
   3  10   4          7.42          7.62         1.31 o
   4  10   4         15.57         18.13         2.34 o
   5  10   4          1.28          1.76         1.00 o
   6  10   4          0.00         -0.94         1.36 o
  -8  11   4          0.56          3.82         1.82 o
  -7  11   4          0.26          0.08         1.51 o
  -6  11   4          0.28          0.43         0.75 o
  -5  11   4          1.05          2.13         1.27 o
  -4  11   4          1.48          2.34         0.92 o
  -3  11   4         26.10         24.42         2.01 o
  -2  11   4         10.22          9.04         1.74 o
  -1  11   4          5.21          4.39         1.05 o
   0  11   4          3.60          4.04         1.53 o
   1  11   4          0.81          0.39         2.02 o
   2  11   4          6.48          7.23         1.71 o
   3  11   4          0.48          1.64         1.34 o
   4  11   4          0.13          0.52         1.03 o
  -5  12   4          1.30          1.35         1.47 o
  -4  12   4          7.15          8.41         2.36 o
  -3  12   4          0.30          1.50         1.16 o
  -2  12   4          0.42         -0.37         1.22 o
  -1  12   4          9.06          7.15         2.01 o
   0  12   4          0.16          0.67         1.01 o
   1  12   4          0.77         -0.19         1.06 o
   2  12   4          7.32          8.07         2.50 o
 -12   1   5          7.89         10.48         2.40 o
 -11   1   5          0.95          0.97         1.02 o
 -10   1   5         13.59         11.55         1.23 o
  -9   1   5          2.12          1.21         0.76 o
  -8   1   5          0.10         -0.60         1.93 o
  -7   1   5         14.07         12.46         1.37 o
  -6   1   5         64.10         68.63         1.94 o
  -5   1   5        103.09         99.32         2.09 o
  -4   1   5         65.80         63.05         1.49 o
  -3   1   5         32.38         29.12         1.02 o
  -2   1   5         86.81         79.23         1.22 o
  -1   1   5       4105.33       4220.12        22.84 o
   0   1   5        292.06        312.69         1.92 o
   1   1   5          0.68          1.09         0.22 o
   2   1   5          0.69          1.02         0.21 o
   3   1   5        335.59        313.43         2.87 o
   4   1   5          1.13          0.69         0.25 o
   5   1   5         37.06         36.30         0.99 o
   6   1   5         63.24         62.02         1.44 o
   7   1   5         64.92         63.17         2.47 o
   8   1   5          8.08          8.70         1.00 o
   9   1   5          6.59          4.86         2.45 o
  10   1   5          0.80          2.55         1.13 o
 -12   2   5          0.05          0.12         1.53 o
 -11   2   5          2.00          4.03         1.35 o
 -10   2   5         13.75         13.19         1.28 o
  -9   2   5         35.67         30.16         1.81 o
  -8   2   5         10.66         10.41         1.46 o
  -7   2   5        318.35        331.29         5.21 o
  -6   2   5         39.40         37.38         1.31 o
  -5   2   5         86.46         90.22         1.86 o
  -4   2   5        164.72        180.98         2.39 o
  -3   2   5        486.40        500.88         4.45 o
  -2   2   5          8.31         13.73         0.51 o
  -1   2   5        341.77        356.83         5.66 o
   0   2   5        102.65        109.40         2.37 o
   1   2   5        788.08        806.40         7.38 o
   2   2   5          6.26          4.14         0.35 o
   3   2   5         46.57         45.54         1.00 o
   4   2   5         68.20         69.83         1.23 o
   5   2   5        161.51        163.29         2.01 o
   6   2   5         61.59         64.19         1.60 o
   7   2   5         62.39         61.82         2.16 o
   8   2   5         22.66         22.35         1.47 o
   9   2   5          0.68          0.86         2.15 o
  10   2   5          0.47          0.04         0.88 o
 -11   3   5          9.78         11.90         1.77 o
 -10   3   5          0.01         -0.02         0.86 o
  -9   3   5         64.57         58.71         2.48 o
  -8   3   5          0.17          0.05         0.59 o
  -7   3   5          0.29          0.02         0.60 o
  -6   3   5          0.95          0.94         0.52 o
  -5   3   5          5.28          3.75         0.46 o
  -4   3   5        161.16        152.48         2.26 o
  -3   3   5         34.64         36.12         1.30 o
  -2   3   5        329.87        308.05         3.20 o
  -1   3   5          4.68          2.78         0.45 o
   0   3   5        525.85        534.95         5.64 o
   1   3   5        314.47        323.32         4.01 o
   2   3   5         64.58         63.83         1.06 o
   3   3   5          2.89          3.29         0.38 o
   4   3   5         82.96         81.62         1.56 o
   5   3   5          2.37          3.48         0.39 o
   6   3   5        231.55        231.27         3.26 o
   7   3   5        110.30        100.57         2.49 o
   8   3   5          0.37          1.36         0.71 o
   9   3   5          0.35          0.08         1.15 o
  10   3   5          1.42          0.06         1.39 o
 -11   4   5          0.79         -0.12         2.15 o
 -10   4   5          1.74          3.49         1.21 o
  -9   4   5         19.93         24.65         2.01 o
  -8   4   5        105.58        100.69         3.11 o
  -7   4   5         24.32         20.63         1.25 o
  -6   4   5        187.44        193.50         3.93 o
  -5   4   5         72.27         70.76         2.27 o
  -4   4   5        188.10        198.71         2.69 o
  -3   4   5        107.10        112.77         1.86 o
  -2   4   5         33.88         35.92         0.95 o
  -1   4   5         15.33         16.29         0.71 o
   0   4   5          0.79          2.09         0.53 o
   1   4   5          3.06          4.24         0.40 o
   2   4   5        308.23        331.29         2.92 o
   3   4   5        216.63        232.93         2.76 o
   4   4   5         10.03         12.20         0.70 o
   5   4   5        167.18        169.85         2.05 o
   6   4   5         42.58         41.15         1.58 o
   7   4   5          1.06          1.72         1.08 o
   8   4   5         47.83         53.92         2.65 o
   9   4   5          1.68          2.54         1.35 o
  10   4   5          3.76          4.71         1.66 o
 -11   5   5          0.36          1.95         1.49 o
 -10   5   5          5.53          5.92         1.81 o
  -9   5   5         14.21         14.26         1.33 o
  -8   5   5         54.27         46.31         2.20 o
  -7   5   5         33.13         31.58         1.78 o
  -6   5   5          0.01         -0.06         0.46 o
  -5   5   5          1.08          1.18         0.48 o
  -4   5   5         13.72         13.51         0.79 o
  -3   5   5          5.12          6.64         0.50 o
  -2   5   5         10.00         10.28         0.54 o
  -1   5   5          0.00          0.32         0.30 o
   0   5   5          4.10          5.00         0.44 o
   1   5   5         56.10         54.80         1.90 o
   2   5   5          3.02          2.97         0.36 o
   3   5   5         18.97         18.34         0.80 o
   4   5   5          6.79          9.44         0.63 o
   5   5   5         26.27         31.69         1.14 o
   6   5   5         25.67         25.03         1.28 o
   7   5   5          4.65          4.17         0.66 o
   8   5   5          9.52         11.01         1.44 o
   9   5   5          0.69         -0.94         1.07 o
  10   5   5          2.29          4.02         1.74 o
 -11   6   5          5.91          6.02         2.17 o
 -10   6   5          0.73          2.28         2.63 o
  -9   6   5          1.46          1.00         1.04 o
  -8   6   5          7.15          4.17         1.14 o
  -7   6   5         13.25         11.11         1.21 o
  -6   6   5         57.79         49.05         2.22 o
  -5   6   5          5.69          8.25         0.81 o
  -4   6   5          0.24         -0.28         0.43 o
  -3   6   5          9.81          9.40         0.73 o
  -2   6   5          0.62          0.51         0.30 o
  -1   6   5         74.53         76.87         1.90 o
   0   6   5         95.43        100.95         1.89 o
   1   6   5          1.95          2.62         0.46 o
   2   6   5          7.78          9.18         0.56 o
   3   6   5         22.57         23.67         0.94 o
   4   6   5         41.50         44.26         1.35 o
   5   6   5          7.90          7.84         0.81 o
   6   6   5          0.01          0.12         0.62 o
   7   6   5         35.90         37.94         2.27 o
   8   6   5          5.92          4.45         1.02 o
   9   6   5          1.25          1.37         1.41 o
 -10   7   5          2.41         -0.43         1.33 o
  -9   7   5          5.03          2.43         1.02 o
  -8   7   5          3.72          3.70         0.86 o
  -7   7   5         19.27         17.00         1.48 o
  -6   7   5         46.60         44.82         2.22 o
  -5   7   5         20.04         18.69         1.20 o
  -4   7   5          0.14         -0.23         0.42 o
  -3   7   5         51.58         52.48         1.72 o
  -2   7   5         17.92         16.23         0.94 o
  -1   7   5        170.08        168.11         2.82 o
   0   7   5         42.76         45.62         1.25 o
   1   7   5          0.04         -0.27         0.27 o
   2   7   5         18.66         20.99         0.89 o
   3   7   5          4.62          6.62         0.57 o
   4   7   5          5.76          7.91         0.65 o
   5   7   5         12.41         14.71         0.92 o
   6   7   5          0.00          0.34         0.63 o
   7   7   5         15.45         18.58         2.36 o
   8   7   5          0.87          0.69         1.34 o
 -10   8   5          2.11          5.24         1.99 o
  -9   8   5          2.71          2.60         1.06 o
  -8   8   5          2.54          2.46         1.05 o
  -7   8   5         32.85         30.49         2.12 o
  -6   8   5         14.13         12.33         1.32 o
  -5   8   5          5.96          5.06         0.62 o
  -4   8   5         20.90         21.02         1.04 o
  -3   8   5         18.86         19.36         0.98 o
  -2   8   5          6.93          7.84         0.77 o
  -1   8   5         16.06         16.04         1.02 o
   0   8   5          6.76          4.85         0.58 o
   1   8   5         18.65         19.87         0.95 o
   2   8   5          0.15          0.66         0.35 o
   3   8   5          8.20          6.57         0.82 o
   4   8   5          0.19         -0.09         0.58 o
   5   8   5          2.85          2.82         0.74 o
   6   8   5          4.39          4.57         1.45 o
   7   8   5          9.16          7.76         2.40 o
   8   8   5          0.05         -0.65         2.14 o
  -9   9   5          9.93         10.48         2.52 o
  -8   9   5          2.71          2.26         1.42 o
  -7   9   5          6.81          4.24         0.99 o
  -6   9   5          0.38         -0.88         1.23 o
  -5   9   5          5.75          5.16         0.99 o
  -4   9   5          5.80          7.29         1.04 o
  -3   9   5          0.04          0.33         0.47 o
  -2   9   5         36.43         36.45         1.97 o
  -1   9   5          4.71          4.99         0.86 o
   0   9   5          5.28          6.94         0.79 o
   1   9   5         98.16        103.33         2.73 o
   2   9   5          7.76          8.92         1.45 o
   3   9   5          0.46          0.50         0.81 o
   4   9   5          0.10          1.74         1.10 o
   5   9   5          4.35          4.40         1.25 o
   6   9   5          4.43          4.97         1.56 o
   7   9   5          4.34          4.52         2.20 o
  -8  10   5          2.63          4.27         1.85 o
  -7  10   5          0.00          1.92         1.04 o
  -6  10   5          6.89          5.95         1.10 o
  -5  10   5          4.52          6.26         1.15 o
  -4  10   5         23.18         22.65         1.80 o
  -3  10   5          1.40          1.18         0.69 o
  -2  10   5          0.19          1.16         1.06 o
  -1  10   5         20.37         20.98         2.60 o
   0  10   5          3.03          4.71         1.29 o
   1  10   5          1.06          0.51         1.17 o
   2  10   5          0.00         -0.01         1.15 o
   3  10   5         16.48         19.34         2.42 o
   4  10   5          3.08          4.05         1.40 o
   5  10   5          1.11          2.04         1.65 o
  -6  11   5          0.02          0.15         1.41 o
  -5  11   5          2.31          3.53         1.26 o
  -4  11   5          7.21         10.66         1.89 o
  -3  11   5          1.13          1.25         1.08 o
  -2  11   5          3.30          4.94         2.54 o
  -1  11   5          1.95         -0.22         1.12 o
   0  11   5         31.20         29.27         3.03 o
   1  11   5          0.85          1.59         1.59 o
   2  11   5          3.08          1.76         3.08 o
   3  11   5          4.64          5.79         1.75 o
  -5  12   5          1.08         -0.33         1.63 o
  -4  12   5          0.46         -0.56         1.57 o
  -3  12   5          1.77         -2.27         2.27 o
  -2  12   5          1.73          0.58         1.24 o
  -1  12   5          3.01          5.28         1.46 o
 -11   0   6          0.78          0.76         1.43 o
 -10   0   6         56.73         49.54         4.48 o
  -9   0   6          0.51          1.40         1.10 o
  -8   0   6         34.04         36.22         3.29 o
  -7   0   6          5.97          8.42         1.75 o
  -6   0   6         44.81         42.72         2.17 o
  -5   0   6         24.42         21.10         1.41 o
  -4   0   6        438.92        456.71         6.88 o
  -3   0   6        540.67        518.80         5.51 o
  -2   0   6        103.27        113.18         2.33 o
  -1   0   6         22.94         23.38         1.07 o
   0   0   6       1099.18       1175.14         9.31 o
   1   0   6          4.87          4.63         0.63 o
   2   0   6         11.84         15.64         0.94 o
   3   0   6        132.85        129.88         2.78 o
   4   0   6          2.26          2.46         0.80 o
   5   0   6        275.59        258.04         4.93 o
   6   0   6          3.33          3.76         0.67 o
   7   0   6          1.05          1.72         0.58 o
   8   0   6          4.44          5.34         2.51 o
   9   0   6          8.94          7.47         1.45 o
  10   0   6          1.03         -1.55         1.55 o
 -12   1   6          0.88          2.33         1.63 o
 -11   1   6          2.26          1.87         2.50 o
 -10   1   6          0.79          1.39         0.66 o
  -9   1   6         43.56         42.16         2.79 o
  -8   1   6        139.05        128.04         4.36 o
  -7   1   6         52.76         52.37         2.60 o
  -6   1   6         35.91         39.38         1.48 o
  -5   1   6        111.53        125.56         2.36 o
  -4   1   6        231.22        237.29         3.79 o
  -3   1   6         17.85         19.04         0.76 o
  -2   1   6        867.40        858.09         5.82 o
  -1   1   6         22.57         27.81         0.74 o
   0   1   6         45.25         44.73         0.82 o
   1   1   6        225.77        216.83         2.23 o
   2   1   6         16.70         18.13         0.65 o
   3   1   6          0.91          0.30         0.28 o
   4   1   6        168.52        175.30         2.44 o
   5   1   6         64.27         64.59         1.64 o
   6   1   6         33.46         33.13         1.18 o
   7   1   6         63.38         65.16         1.97 o
   8   1   6          5.45          7.46         1.43 o
   9   1   6          2.83          4.46         1.13 o
  10   1   6          0.86          0.91         1.21 o
 -12   2   6          0.20          2.46         1.53 o
 -11   2   6          3.21          2.47         1.28 o
 -10   2   6          1.01          0.76         0.58 o
  -9   2   6         18.07         16.21         1.47 o
  -8   2   6          0.78          0.11         0.59 o
  -7   2   6         27.06         30.26         1.46 o
  -6   2   6         17.26         15.57         0.99 o
  -5   2   6         16.74         19.16         0.90 o
  -4   2   6          1.12          2.41         0.38 o
  -3   2   6        270.55        281.64         2.97 o
  -2   2   6        273.57        272.96         2.16 o
  -1   2   6         23.29         30.61         0.83 o
   0   2   6          0.09          0.75         0.40 o
   1   2   6          0.09          0.11         0.19 o
   2   2   6        104.90        102.34         1.67 o
   3   2   6         62.34         65.41         1.32 o
   4   2   6        234.54        231.43         2.79 o
   5   2   6          1.03          0.92         0.38 o
   6   2   6         18.56         17.26         0.79 o
   7   2   6          8.60          7.85         0.80 o
   8   2   6          0.42          1.36         0.68 o
   9   2   6          5.89         10.04         1.69 o
  10   2   6          0.02          1.62         1.51 o
 -11   3   6          0.37          0.41         1.05 o
 -10   3   6         25.02         26.61         1.82 o
  -9   3   6          3.50          1.93         0.70 o
  -8   3   6         22.91         21.25         1.55 o
  -7   3   6         47.86         44.36         1.75 o
  -6   3   6          6.83          8.68         0.80 o
  -5   3   6          9.24         10.11         0.68 o
  -4   3   6          4.05          3.36         0.47 o
  -3   3   6         22.18         23.67         1.39 o
  -2   3   6        275.09        298.22         2.98 o
  -1   3   6          0.28         -0.18         0.40 o
   0   3   6         21.14         25.52         1.36 o
   1   3   6          9.48          8.74         1.13 o
   2   3   6        145.23        144.13         2.07 o
   3   3   6        101.91        100.38         1.66 o
   4   3   6          0.05          0.42         0.32 o
   5   3   6         52.48         50.82         1.24 o
   6   3   6         96.89        100.79         2.18 o
   7   3   6          3.41          4.24         0.69 o
   8   3   6          1.98          2.19         0.73 o
   9   3   6          1.76          3.48         1.16 o
  10   3   6          4.97          3.68         1.79 o
 -11   4   6          6.00          5.57         2.17 o
 -10   4   6          3.57          2.78         1.16 o
  -9   4   6          0.03         -0.43         0.64 o
  -8   4   6          7.90          7.47         1.02 o
  -7   4   6         13.49          8.52         1.03 o
  -6   4   6         29.66         27.83         1.59 o
  -5   4   6          7.23          5.70         0.71 o
  -4   4   6          6.14          4.62         0.53 o
  -3   4   6         85.26         78.78         1.49 o
  -2   4   6        385.52        395.55         4.94 o
  -1   4   6         93.14         88.88         2.59 o
   0   4   6         99.60         99.77         2.47 o
   1   4   6          0.13          0.47         0.48 o
   2   4   6          1.48          2.13         0.24 o
   3   4   6          8.46          8.01         0.61 o
   4   4   6        246.78        235.74         2.73 o
   5   4   6         28.57         31.55         1.05 o
   6   4   6         31.23         33.02         1.50 o
   7   4   6          1.81          0.90         0.54 o
   8   4   6          0.36         -0.12         0.60 o
   9   4   6          0.22          0.24         1.11 o
 -11   5   6          0.13         -1.61         1.61 o
 -10   5   6          0.55          1.74         1.81 o
  -9   5   6          5.22          5.19         0.98 o
  -8   5   6          4.23          4.22         0.84 o
  -7   5   6         58.14         52.78         2.33 o
  -6   5   6          2.03          1.64         0.50 o
  -5   5   6          3.84          4.65         0.64 o
  -4   5   6         88.82         94.80         2.14 o
  -3   5   6         36.73         39.36         1.22 o
  -2   5   6         39.62         42.96         0.98 o
  -1   5   6        137.57        133.52         4.31 o
   0   5   6         32.16         37.17         2.36 o
   1   5   6          8.49          5.41         0.60 o
   2   5   6         58.28         60.83         1.30 o
   3   5   6          3.24          3.29         0.43 o
   4   5   6          4.54          2.45         0.53 o
   5   5   6         52.54         52.94         1.94 o
   6   5   6        204.11        212.82         3.67 o
   7   5   6         16.41         16.82         1.16 o
   8   5   6         10.58          9.95         1.57 o
   9   5   6          0.84          0.47         1.15 o
 -11   6   6          0.27         -1.77         1.77 o
 -10   6   6          0.75         -1.00         1.00 o
  -9   6   6         10.82          8.35         1.12 o
  -8   6   6          0.04          0.23         0.64 o
  -7   6   6          2.25          1.59         0.65 o
  -6   6   6          1.70          0.93         0.54 o
  -5   6   6         37.30         38.46         1.88 o
  -4   6   6         55.18         51.19         1.68 o
  -3   6   6         23.08         21.38         1.00 o
  -2   6   6         85.72         83.67         1.60 o
  -1   6   6          5.63          6.02         0.47 o
   0   6   6         42.72         39.29         1.68 o
   1   6   6         36.69         37.04         1.61 o
   2   6   6         62.52         60.46         1.17 o
   3   6   6          4.20          3.46         0.41 o
   4   6   6         14.88         15.39         0.94 o
   5   6   6         47.52         49.33         1.99 o
   6   6   6          6.94          8.42         0.88 o
   7   6   6          0.28          0.55         0.61 o
 -10   7   6          1.89          2.82         1.63 o
  -9   7   6          0.92          2.20         1.03 o
  -8   7   6          3.45          1.91         0.72 o
  -7   7   6         18.35         18.32         1.57 o
  -6   7   6         36.46         31.14         1.90 o
  -5   7   6         23.05         23.78         1.31 o
  -4   7   6          0.84          0.95         0.54 o
  -3   7   6          1.74          1.70         0.49 o
  -2   7   6         74.86         74.61         1.72 o
  -1   7   6         67.82         69.15         1.59 o
   0   7   6         28.65         25.53         1.13 o
   1   7   6          0.66          0.10         0.40 o
   2   7   6         13.40         13.80         1.09 o
   3   7   6         22.43         25.45         1.12 o
   4   7   6         24.58         27.17         1.45 o
   5   7   6         32.47         34.69         3.69 o
   6   7   6          9.74         10.37         1.45 o
   7   7   6          4.69          6.05         1.56 o
   8   7   6          8.84         12.17         3.09 o
 -10   8   6          0.84          0.97         1.42 o
  -9   8   6          1.97          4.44         1.53 o
  -8   8   6          2.01          2.48         1.08 o
  -7   8   6          6.96          5.48         0.98 o
  -6   8   6          2.42          0.76         0.90 o
  -5   8   6          0.17          0.10         0.69 o
  -4   8   6         49.33         44.23         2.15 o
  -3   8   6          6.83          6.85         0.96 o
  -2   8   6        175.86        183.75         4.54 o
  -1   8   6         33.63         34.09         2.06 o
   0   8   6         17.12         13.95         1.60 o
   1   8   6          6.73          8.03         0.64 o
   2   8   6          4.97          2.77         0.86 o
   3   8   6          4.00          4.44         0.96 o
   4   8   6          1.82          2.09         1.14 o
   5   8   6         19.99         22.19         1.98 o
   6   8   6          0.70         -0.11         1.01 o
   7   8   6          4.69          2.21         1.57 o
  -9   9   6          0.01         -1.84         1.84 o
  -8   9   6          0.16          0.90         1.34 o
  -7   9   6          1.96          1.58         0.75 o
  -6   9   6          0.06          0.38         0.73 o
  -5   9   6         30.06         26.02         2.01 o
  -4   9   6          0.83         -0.26         0.64 o
  -3   9   6          0.13         -0.36         0.65 o
  -2   9   6         45.70         44.76         1.82 o
  -1   9   6          1.65          0.48         0.71 o
   0   9   6         11.86         11.02         1.35 o
   1   9   6         29.65         33.87         2.23 o
   2   9   6          4.40          4.93         1.12 o
   3   9   6          6.73         10.33         1.42 o
   4   9   6          8.44          8.62         1.32 o
   5   9   6          0.16          1.54         0.91 o
   6   9   6          2.68          4.22         1.90 o
  -7  10   6          0.15          1.01         1.16 o
  -6  10   6          0.00          0.21         1.10 o
  -5  10   6          2.11          1.40         1.00 o
  -4  10   6         10.44         11.00         3.19 o
  -3  10   6          6.22          7.93         1.56 o
  -2  10   6          7.11          6.57         1.11 o
  -1  10   6         11.10         12.22         1.46 o
   0  10   6         31.58         31.66         2.28 o
   1  10   6          2.29          4.21         1.14 o
   2  10   6          0.38          1.02         0.86 o
   3  10   6          3.49          3.53         1.34 o
   4  10   6          0.35          1.91         1.64 o
  -6  11   6          3.36          2.95         1.68 o
  -5  11   6          0.63         -0.25         1.21 o
  -4  11   6          0.17          0.46         1.83 o
  -3  11   6          1.23         -0.55         1.30 o
  -2  11   6          0.08          0.00         2.10 o
  -1  11   6         12.23         14.91         3.98 o
   0  11   6          8.77          4.34         1.86 o
   1  11   6          0.22         -0.86         1.26 o
 -12   1   7          1.34         -0.72         1.50 o
 -11   1   7          0.87          2.17         1.05 o
 -10   1   7          0.53          0.50         0.79 o
  -9   1   7         42.72         41.22         2.37 o
  -8   1   7          4.39          2.82         1.00 o
  -7   1   7         14.55         12.23         1.37 o
  -6   1   7          0.42         -0.10         0.35 o
  -5   1   7         41.26         41.73         1.42 o
  -4   1   7          0.30          0.22         0.28 o
  -3   1   7        253.23        262.88         2.77 o
  -2   1   7         59.64         65.56         1.23 o
  -1   1   7         19.75         23.18         0.82 o
   0   1   7        308.29        307.82         2.42 o
   1   1   7          9.97         10.78         0.56 o
   2   1   7        668.87        634.68         3.96 o
   3   1   7         61.58         60.30         1.44 o
   4   1   7        815.99        825.42         6.21 o
   5   1   7         96.85         97.99         2.17 o
   6   1   7          0.02         -0.24         0.49 o
   7   1   7          5.21          5.25         0.88 o
   8   1   7         19.70         22.05         1.55 o
   9   1   7          0.09          0.82         0.63 o
 -12   2   7          0.10         -0.56         1.29 o
 -11   2   7          7.07          8.34         1.56 o
 -10   2   7         12.02         15.30         1.47 o
  -9   2   7          7.43          7.46         1.06 o
  -8   2   7         92.89         89.68         3.08 o
  -7   2   7          0.23         -0.29         0.57 o
  -6   2   7          0.08         -0.41         0.59 o
  -5   2   7          0.36          0.29         0.37 o
  -4   2   7        123.25        130.55         2.08 o
  -3   2   7        167.89        180.94         3.21 o
  -2   2   7         22.13         21.27         0.63 o
  -1   2   7         62.51         61.05         1.27 o
   0   2   7         32.22         34.07         1.53 o
   1   2   7         70.76         75.73         1.23 o
   2   2   7         26.68         24.05         0.86 o
   3   2   7          0.86          0.84         0.36 o
   4   2   7        144.49        139.59         2.47 o
   5   2   7        133.49        133.26         3.57 o
   6   2   7         50.26         50.28         1.51 o
   7   2   7          0.45         -0.20         0.48 o
   8   2   7          1.37          0.81         0.55 o
   9   2   7          0.17          1.22         0.72 o
 -11   3   7          0.02         -0.47         1.00 o
 -10   3   7         14.47         15.41         1.51 o
  -9   3   7          1.30          1.15         0.64 o
  -8   3   7          4.00          1.55         0.59 o
  -7   3   7          3.81          3.48         0.62 o
  -6   3   7         25.85         23.33         1.28 o
  -5   3   7        345.17        345.44         4.18 o
  -4   3   7         17.19         16.87         0.79 o
  -3   3   7         31.00         30.53         1.03 o
  -2   3   7         36.97         33.55         1.61 o
  -1   3   7        133.09        148.14         3.32 o
   0   3   7         73.57         72.49         2.37 o
   1   3   7         30.89         31.48         1.65 o
   2   3   7         11.84         11.24         0.62 o
   3   3   7         16.97         14.98         0.77 o
   4   3   7         31.56         30.65         1.18 o
   5   3   7        120.02        121.00         2.25 o
   6   3   7         49.50         50.49         2.11 o
   7   3   7          1.77          0.78         0.53 o
   8   3   7          5.67          5.48         0.94 o
   9   3   7          0.10          0.72         1.30 o
 -11   4   7          5.75          6.55         2.20 o
 -10   4   7          0.03          0.44         0.89 o
  -9   4   7         14.82         13.25         1.34 o
  -8   4   7          3.12          2.37         0.68 o
  -7   4   7         19.18         17.24         1.17 o
  -6   4   7         80.31         80.53         2.68 o
  -5   4   7          0.00          0.31         1.06 o
  -4   4   7        128.34        120.63         2.73 o
  -3   4   7        544.78        533.16         5.81 o
  -2   4   7          4.96          3.38         0.66 o
  -1   4   7          5.15          6.36         0.84 o
   0   4   7         55.37         57.66         2.25 o
   1   4   7         18.93         15.74         1.76 o
   2   4   7         19.52         17.47         1.74 o
   3   4   7         10.83         12.29         0.89 o
   4   4   7         21.61         24.22         1.49 o
   5   4   7          1.24          0.55         0.47 o
   6   4   7          1.33          1.28         0.53 o
   7   4   7         29.73         30.05         1.51 o
   8   4   7          0.47          0.10         0.94 o
 -11   5   7          1.24         -1.82         1.82 o
 -10   5   7          3.27          5.60         1.22 o
  -9   5   7          8.54          8.43         1.15 o
  -8   5   7          8.00          6.73         0.99 o
  -7   5   7         20.38         17.51         1.91 o
  -6   5   7          5.83          5.21         0.70 o
  -5   5   7         53.94         55.41         1.78 o
  -4   5   7         27.12         24.96         1.11 o
  -3   5   7        265.13        256.34         2.68 o
  -2   5   7         14.04         12.55         4.21 o
  -1   5   7          1.48          2.05         1.12 o
   0   5   7          7.46         10.37         1.43 o
   1   5   7          7.08          6.42         1.18 o
   2   5   7          0.26          0.75         0.84 o
   3   5   7          9.30          8.29         0.45 o
   4   5   7          0.01         -0.32         0.32 o
   5   5   7         16.94         13.70         0.97 o
   6   5   7          2.87          3.68         0.65 o
   7   5   7          0.32          0.26         0.78 o
 -11   6   7          6.19          5.17         1.89 o
 -10   6   7          3.61          7.51         2.14 o
  -9   6   7          0.30          0.50         0.71 o
  -8   6   7          0.93          1.17         0.70 o
  -7   6   7          1.58          1.31         0.75 o
  -6   6   7         12.94         14.45         1.05 o
  -5   6   7         11.99         10.18         0.85 o
  -4   6   7        107.43        114.66         2.35 o
  -3   6   7        535.24        554.27         4.95 o
  -2   6   7         42.28         46.23         2.89 o
  -1   6   7         50.43         48.03         3.45 o
   0   6   7          0.21         -1.08         1.08 o
   1   6   7         31.84         32.47         2.49 o
   2   6   7         13.12         12.57         0.86 o
   3   6   7         78.27         72.72         2.77 o
   4   6   7          5.84          4.20         0.83 o
   5   6   7          4.65          7.52         1.28 o
   6   6   7          2.50          4.90         1.08 o
   7   6   7          4.30          4.29         1.24 o
 -10   7   7          0.04          2.91         1.64 o
  -9   7   7          0.84          0.11         1.93 o
  -8   7   7          0.02          0.15         0.68 o
  -7   7   7          0.80          0.09         1.13 o
  -6   7   7          7.39          7.62         1.00 o
  -5   7   7          0.57          0.74         0.64 o
  -4   7   7          2.29          2.51         0.59 o
  -3   7   7         46.01         42.43         1.30 o
  -2   7   7          2.39          3.50         0.54 o
  -1   7   7        172.17        187.40         5.97 o
   0   7   7          1.61         -1.24         1.24 o
   1   7   7          5.35          3.84         0.88 o
   2   7   7          4.41          3.82         0.95 o
   3   7   7         18.64         20.01         1.84 o
   4   7   7          5.84          5.83         1.13 o
   5   7   7          3.18          3.54         1.42 o
   6   7   7         13.58         13.25         1.66 o
   7   7   7          7.30          6.49         2.24 o
  -8   8   7          0.14          0.06         0.65 o
  -7   8   7          2.36          2.02         0.80 o
  -6   8   7          3.13          3.81         0.82 o
  -5   8   7          3.25          4.47         0.88 o
  -4   8   7          1.64          0.15         0.53 o
  -3   8   7          0.35          0.44         0.46 o
  -2   8   7          7.16          8.64         1.62 o
  -1   8   7         48.58         44.91         2.43 o
   0   8   7          2.72          1.75         0.76 o
   1   8   7          0.52          1.34         1.41 o
   2   8   7         18.69         19.81         1.80 o
   3   8   7          6.34          6.32         1.22 o
   4   8   7         25.30         30.33         2.32 o
   5   8   7          0.89         -1.29         1.29 o
   6   8   7          0.35         -0.20         1.30 o
   7   8   7          0.31          2.55         1.86 o
  -7   9   7          2.31          3.52         1.25 o
  -6   9   7          0.45         -0.96         1.48 o
  -5   9   7          0.26          0.30         1.00 o
  -4   9   7          2.05          1.32         1.81 o
  -3   9   7          5.03          3.08         0.78 o
  -2   9   7          1.92          2.59         0.87 o
  -1   9   7          9.36          9.96         1.33 o
   0   9   7          0.78         -0.06         1.24 o
   1   9   7         22.18         21.46         1.91 o
   2   9   7          0.38          0.82         0.96 o
   3   9   7          0.39          0.31         0.80 o
   4   9   7          2.25          3.01         1.24 o
   5   9   7          1.58         -0.89         1.42 o
  -7  10   7          0.96          3.66         1.52 o
  -6  10   7          0.02         -1.18         1.33 o
  -5  10   7          3.05         -1.54         2.51 o
  -4  10   7          1.24          0.31         1.04 o
  -3  10   7          1.70          1.24         1.09 o
  -2  10   7         11.33         13.55         1.47 o
  -1  10   7          4.07          4.03         0.99 o
   0  10   7          5.16          4.73         1.12 o
   1  10   7          0.00          0.42         0.75 o
   2  10   7          4.00          2.95         1.09 o
   3  10   7          0.08         -0.25         0.99 o
  -6  11   7          0.09         -0.20         1.58 o
  -5  11   7          1.32          3.30         2.10 o
  -4  11   7          7.23          8.95         2.70 o
  -3  11   7          0.77         -0.03         1.71 o
  -2  11   7          0.03         -0.07         1.08 o
  -1  11   7          1.11          1.93         1.82 o
   0  11   7          1.20          2.66         1.17 o
   1  11   7          0.95          2.57         1.56 o
 -11   0   8          6.88          8.84         2.22 o
 -10   0   8          1.40          0.69         1.10 o
  -9   0   8         57.63         55.41         4.49 o
  -8   0   8         10.71         12.36         2.17 o
  -7   0   8        181.12        178.16         6.81 o
  -6   0   8         14.54         17.41         1.53 o
  -5   0   8        756.88        773.81        17.38 o
  -4   0   8         29.57         31.78         1.67 o
  -3   0   8          2.37          1.09         0.41 o
  -2   0   8         39.06         46.49         1.70 o
  -1   0   8        236.56        215.19         3.27 o
   0   0   8         21.82         19.06         1.06 o
   1   0   8        119.03        105.51         2.17 o
   2   0   8        261.62        255.87         4.07 o
   3   0   8        552.10        564.78         9.24 o
   4   0   8         99.84         98.44         2.86 o
   5   0   8        135.12        141.43         4.36 o
   6   0   8          0.38         -0.29         0.59 o
   7   0   8          1.48          0.08         1.08 o
   8   0   8          1.15          0.79         0.90 o
   9   0   8          1.53          2.81         1.64 o
 -11   1   8          0.07          0.49         1.70 o
 -10   1   8          0.02          0.17         0.72 o
  -9   1   8         11.85         13.11         1.36 o
  -8   1   8          4.34          2.46         1.44 o
  -7   1   8         22.90         24.76         1.88 o
  -6   1   8         86.85         87.55         2.26 o
  -5   1   8         54.77         47.83         1.56 o
  -4   1   8         87.05         89.03         1.82 o
  -3   1   8          3.91          4.41         0.43 o
  -2   1   8          4.43          4.77         0.39 o
  -1   1   8         41.30         39.49         0.99 o
   0   1   8          1.09          0.88         0.28 o
   1   1   8         88.12         83.42         1.87 o
   2   1   8          2.15          2.34         0.40 o
   3   1   8        218.09        217.06         2.82 o
   4   1   8          7.31          7.17         0.68 o
   5   1   8          1.88          2.11         0.52 o
   6   1   8         22.63         21.24         1.25 o
   7   1   8          0.60          0.84         0.60 o
   8   1   8          3.20          3.02         0.79 o
   9   1   8          0.16         -0.71         0.71 o
 -11   2   8          2.14          1.68         0.98 o
 -10   2   8          0.58         -0.02         1.15 o
  -9   2   8          8.37          9.81         1.79 o
  -8   2   8          1.15          0.45         0.59 o
  -7   2   8         50.56         47.88         1.88 o
  -6   2   8         22.18         22.41         1.26 o
  -5   2   8        464.50        470.68         5.31 o
  -4   2   8        408.69        416.98         4.80 o
  -3   2   8         47.81         46.47         1.15 o
  -2   2   8         64.46         60.79         2.05 o
  -1   2   8         64.48         59.78         1.59 o
   0   2   8          7.92         10.13         0.95 o
   1   2   8        119.39        119.03         2.16 o
   2   2   8        150.84        147.94         2.03 o
   3   2   8        228.50        232.85         4.85 o
   4   2   8          5.47          4.18         0.54 o
   5   2   8          0.00         -0.26         0.44 o
   6   2   8          0.65          0.00         0.49 o
   7   2   8          4.18          3.79         0.73 o
   8   2   8          0.28          0.20         0.62 o
   9   2   8          6.86         12.39         2.53 o
 -11   3   8          0.40         -1.06         1.06 o
 -10   3   8         11.72         13.00         1.65 o
  -9   3   8          0.04         -0.42         0.70 o
  -8   3   8          9.72         10.56         1.51 o
  -7   3   8          1.03         -0.41         0.46 o
  -6   3   8         20.28         21.13         1.35 o
  -5   3   8        113.27        120.70         2.49 o
  -4   3   8        144.37        148.78         2.96 o
  -3   3   8        124.08        119.12         2.21 o
  -2   3   8         40.35         46.92         2.50 o
  -1   3   8         37.46         35.18         1.75 o
   0   3   8         62.65         61.28         2.31 o
   1   3   8         65.09         69.92         2.53 o
   2   3   8          0.13          0.88         0.30 o
   3   3   8        262.91        274.72         3.48 o
   4   3   8          5.40          7.14         0.76 o
   5   3   8          8.72          9.69         0.88 o
   6   3   8         19.83         19.05         1.34 o
   7   3   8          8.13          9.15         1.15 o
   8   3   8          5.25          3.81         1.21 o
 -11   4   8          0.48         -1.79         1.79 o
 -10   4   8          5.58          5.61         1.09 o
  -9   4   8          0.03          0.03         0.65 o
  -8   4   8          1.21          1.55         0.75 o
  -7   4   8          2.37          3.31         0.76 o
  -6   4   8         17.73         20.75         1.87 o
  -5   4   8         82.66         85.57         3.25 o
  -4   4   8        325.61        333.17         4.26 o
  -3   4   8         43.77         41.17         1.06 o
  -2   4   8         22.69         20.10         2.47 o
  -1   4   8        100.43         99.72         3.92 o
   0   4   8         13.34         13.76         2.20 o
   1   4   8        160.40        158.35         5.09 o
   2   4   8         93.23         89.97         3.91 o
   3   4   8         63.80         68.02         1.61 o
   4   4   8         16.44         14.84         0.94 o
   5   4   8         41.02         40.50         2.02 o
   6   4   8          6.09          4.61         1.00 o
   7   4   8          4.88          6.77         1.16 o
 -11   5   8          1.73          0.69         1.39 o
 -10   5   8          0.60          1.14         0.88 o
  -9   5   8          7.00          8.49         1.19 o
  -8   5   8          3.52          5.62         0.97 o
  -7   5   8          1.32          1.05         0.65 o
  -6   5   8         42.12         44.69         1.75 o
  -5   5   8          1.27          0.88         0.37 o
  -4   5   8          7.00          5.48         0.63 o
  -3   5   8          9.53          6.49         0.37 o
  -2   5   8        273.08        277.64         7.67 o
  -1   5   8         20.87         20.32         1.97 o
   0   5   8         43.26         46.27         2.86 o
   1   5   8         34.81         30.29         2.39 o
   2   5   8         51.57         52.83         3.86 o
   3   5   8          5.99          6.83         1.61 o
   4   5   8          0.17         -0.72         0.72 o
   5   5   8          1.68          0.62         1.04 o
   6   5   8          2.32          2.00         0.91 o
   7   5   8          3.47         -0.76         1.39 o
 -10   6   8          0.49         -0.83         1.28 o
  -9   6   8          0.04          0.03         0.97 o
  -8   6   8          4.44          3.79         0.84 o
  -7   6   8          0.92          1.35         0.68 o
  -6   6   8         13.03         14.78         1.28 o
  -5   6   8          0.57         -0.02         0.46 o
  -4   6   8         11.56         11.31         0.86 o
  -3   6   8          4.31          2.89         0.95 o
  -2   6   8          0.97          0.61         2.90 o
  -1   6   8          9.45          8.67         2.62 o
   0   6   8         13.61         14.64         2.09 o
   1   6   8         15.84         15.86         1.96 o
   2   6   8         28.88         28.62         2.56 o
   3   6   8          8.17          4.86         1.11 o
   4   6   8          0.23         -0.84         0.84 o
   5   6   8          0.00          0.08         0.76 o
   6   6   8          8.07          9.40         1.75 o
   7   6   8          6.86          9.15         2.51 o
  -8   7   8          1.21          0.95         0.92 o
  -7   7   8          1.04          0.40         0.86 o
  -6   7   8          4.47          4.17         1.66 o
  -5   7   8          0.41          0.57         1.22 o
  -4   7   8          5.01          3.12         1.06 o
  -3   7   8          4.79          7.17         1.45 o
  -2   7   8         12.21         11.35         1.74 o
  -1   7   8          0.03          0.46         1.40 o
   0   7   8         21.39         19.33         2.20 o
   1   7   8          8.98         11.63         1.83 o
   2   7   8          7.15          7.86         1.34 o
   3   7   8          1.09         -0.02         1.11 o
   4   7   8          8.07          4.60         1.02 o
   5   7   8          6.13          4.99         1.45 o
   6   7   8          1.20          2.43         1.67 o
   7   7   8          0.10         -0.86         1.48 o
  -8   8   8          1.34          4.22         1.71 o
  -7   8   8          0.25         -0.32         2.30 o
  -6   8   8          1.15          1.03         1.06 o
  -5   8   8          0.75         -0.46         1.00 o
  -4   8   8          3.42          2.23         1.03 o
  -3   8   8          9.77          7.94         1.61 o
  -2   8   8         38.50         45.64         3.30 o
  -1   8   8         46.16         57.10         6.75 o
   0   8   8          4.45          3.06         1.15 o
   1   8   8          4.11          3.24         1.00 o
   2   8   8          0.22          0.56         0.84 o
   3   8   8          4.64          7.13         1.32 o
   4   8   8          0.86         -0.97         0.97 o
   5   8   8          0.07         -0.37         1.48 o
   6   8   8          7.05          8.49         2.30 o
  -8   9   8          0.07         -1.63         1.63 o
  -7   9   8          2.30          3.48         1.39 o
  -6   9   8          0.08         -0.36         1.04 o
  -5   9   8          6.53          6.40         2.91 o
  -4   9   8          4.91          7.19         2.80 o
  -3   9   8         17.46         17.00         2.24 o
  -2   9   8          9.68          8.59         1.82 o
  -1   9   8          6.66          7.42         1.42 o
   0   9   8          0.04         -0.47         0.81 o
   1   9   8          0.55          0.88         0.93 o
   2   9   8         18.96         19.21         2.07 o
   3   9   8         21.23         24.03         2.12 o
   4   9   8          0.08          6.70         2.23 o
  -7  10   8          1.93         -1.02         1.36 o
  -6  10   8          2.10          1.52         1.59 o
  -5  10   8          0.86          1.50         1.46 o
  -4  10   8          0.01          1.36         1.57 o
  -3  10   8          0.49         -1.68         3.90 o
  -2  10   8          0.08          1.18         0.83 o
  -1  10   8          0.75          0.29         0.92 o
   0  10   8          3.66          4.53         1.16 o
   1  10   8          0.16         -0.94         0.94 o
   2  10   8          0.62          1.56         1.63 o
   3  10   8          0.97         -0.81         1.72 o
   0  11   8          9.39         10.20         2.17 o
   1  11   8          4.67          4.51         1.91 o
   2  11   8          0.45          2.85         1.52 o
 -11   1   9          0.13          0.08         0.66 o
 -10   1   9          0.15         -0.80         0.80 o
  -9   1   9         19.18         19.71         1.70 o
  -8   1   9          6.08          5.60         1.29 o
  -7   1   9         64.21         65.87         2.65 o
  -6   1   9        302.07        318.19         4.61 o
  -5   1   9         88.26         90.75         2.15 o
  -4   1   9        235.79        233.47         2.99 o
  -3   1   9          0.56          0.36         0.29 o
  -2   1   9          1.27          1.04         0.28 o
  -1   1   9         10.38          8.84         0.53 o
   0   1   9          1.50          0.89         0.27 o
   1   1   9         48.26         43.90         1.16 o
   2   1   9        107.56        111.84         1.96 o
   3   1   9          1.86          2.17         0.38 o
   4   1   9         12.24         13.39         1.02 o
   5   1   9         67.32         73.34         2.32 o
   6   1   9          7.87          7.23         0.92 o
   7   1   9         23.14         25.08         1.67 o
   8   1   9          2.92          3.83         1.20 o
 -11   2   9          0.44          1.83         0.97 o
 -10   2   9          0.00         -0.13         0.78 o
  -9   2   9          1.36          1.43         0.69 o
  -8   2   9         39.11         36.57         2.12 o
  -7   2   9         37.26         40.66         1.78 o
  -6   2   9        108.31        113.43         4.01 o
  -5   2   9         22.29         23.59         1.20 o
  -4   2   9         15.46         14.51         0.79 o
  -3   2   9        149.17        143.06         2.01 o
  -2   2   9         19.80         17.14         1.36 o
  -1   2   9         26.59         25.17         1.16 o
   0   2   9        132.44        134.85         3.39 o
   1   2   9         70.51         66.16         1.39 o
   2   2   9          4.89          4.94         0.41 o
   3   2   9         15.17         16.17         1.03 o
   4   2   9         48.24         46.21         1.81 o
   5   2   9          0.71          1.86         0.54 o
   6   2   9          5.54          4.33         0.74 o
   7   2   9          1.93          2.25         1.71 o
   8   2   9          7.23          6.31         1.67 o
 -11   3   9          1.68          0.49         1.53 o
 -10   3   9          6.25          6.13         1.62 o
  -9   3   9          0.19          1.10         0.71 o
  -8   3   9         11.59         11.72         1.30 o
  -7   3   9         64.30         70.69         2.82 o
  -6   3   9         29.63         30.79         1.58 o
  -5   3   9        203.56        216.02         4.13 o
  -4   3   9          4.81          3.73         0.80 o
  -3   3   9         66.44         61.65         1.61 o
  -2   3   9          1.46          0.75         0.81 o
  -1   3   9         38.66         43.80         2.66 o
   0   3   9        285.64        261.52         6.45 o
   1   3   9          1.96          2.46         0.93 o
   2   3   9        108.91        100.94         2.46 o
   3   3   9          0.05          0.06         0.37 o
   4   3   9          9.63          9.36         0.85 o
   5   3   9          4.35          2.63         0.83 o
   6   3   9          4.69          5.26         1.05 o
   7   3   9          0.90          2.24         1.02 o
 -11   4   9          4.12          9.01         2.39 o
 -10   4   9          1.31          1.04         0.73 o
  -9   4   9          4.38          2.91         1.05 o
  -8   4   9          1.04          1.52         0.74 o
  -7   4   9         65.71         74.42         2.81 o
  -6   4   9         23.82         24.24         2.26 o
  -5   4   9         24.52         24.99         1.40 o
  -4   4   9         15.13         13.06         0.77 o
  -3   4   9         70.10         66.10         3.36 o
  -2   4   9          8.05          8.99         1.41 o
  -1   4   9         30.38         29.84         2.34 o
   0   4   9         32.76         26.04         2.25 o
   1   4   9        101.83        110.78         4.42 o
   2   4   9        113.76        104.99         4.41 o
   3   4   9          1.15          1.61         0.79 o
   4   4   9          0.56          0.67         0.60 o
   5   4   9          1.09         -0.94         0.94 o
   6   4   9         11.09          9.57         1.39 o
   7   4   9          0.27          3.03         1.83 o
  -9   5   9          9.76          8.68         1.21 o
  -8   5   9          0.29          0.12         0.72 o
  -7   5   9         24.02         25.16         1.71 o
  -6   5   9          0.34          0.47         0.74 o
  -5   5   9          7.48          6.42         0.76 o
  -4   5   9         17.96         17.23         1.02 o
  -3   5   9         59.57         61.54         4.99 o
  -2   5   9        129.31        142.29         5.13 o
  -1   5   9          1.39          0.99         1.54 o
   0   5   9          0.04         -1.13         1.13 o
   1   5   9         47.67         50.14         5.38 o
   2   5   9          0.02          0.28         0.93 o
   3   5   9          0.99          0.61         0.91 o
   4   5   9          4.12          3.32         0.75 o
   5   5   9          3.25          2.27         1.07 o
   6   5   9          0.02         -0.87         1.07 o
  -9   6   9          7.79          7.23         1.54 o
  -8   6   9          0.00          0.42         0.92 o
  -7   6   9         16.97         18.26         2.14 o
  -6   6   9          0.46         -0.59         1.00 o
  -5   6   9          0.37          0.60         0.81 o
  -4   6   9         12.64         11.69         1.70 o
  -3   6   9          0.86          0.62         1.18 o
  -2   6   9         63.98         61.03         3.95 o
  -1   6   9         39.10         33.43         2.73 o
   0   6   9         18.57         15.41         1.93 o
   1   6   9         34.80         32.63         2.71 o
   2   6   9        129.96        131.36         5.42 o
   3   6   9         18.12         18.10         1.81 o
   4   6   9          1.68          1.75         0.72 o
   5   6   9          3.02          2.87         0.90 o
   6   6   9          0.05          1.45         1.19 o
  -9   7   9          0.07         -1.51         1.51 o
  -8   7   9          5.36          6.64         1.44 o
  -7   7   9          0.76          1.23         1.96 o
  -6   7   9          0.01         -0.17         1.02 o
  -5   7   9          4.39          4.57         1.28 o
  -4   7   9          0.00          0.83         1.20 o
  -3   7   9         12.98         12.70         1.93 o
  -2   7   9          4.50          2.83         1.17 o
  -1   7   9         50.99         50.59         3.45 o
   0   7   9          0.27          0.19         0.99 o
   1   7   9         50.49         53.33         3.83 o
   2   7   9         11.57          9.51         1.38 o
   3   7   9          7.78          6.59         1.27 o
   4   7   9         13.75         15.32         1.89 o
   5   7   9          0.01          2.36         2.09 o
   6   7   9          5.86          9.62         2.67 o
  -8   8   9          1.33          4.21         1.56 o
  -7   8   9          4.60          4.95         1.86 o
  -6   8   9          7.54          5.39         2.60 o
  -5   8   9          2.79          1.73         1.26 o
  -4   8   9          6.00          7.41         1.68 o
  -3   8   9         15.73         20.38         2.31 o
  -2   8   9          0.05          0.87         1.08 o
  -1   8   9          1.84          2.33         1.21 o
   0   8   9          0.05          0.53         1.17 o
   1   8   9         40.02         39.14         2.59 o
   2   8   9          0.36         -0.27         1.12 o
   3   8   9          1.38          0.63         0.92 o
   4   8   9          0.49         -0.83         2.31 o
  -8   9   9          0.46          2.98         1.86 o
  -7   9   9          0.43          0.29         1.22 o
  -6   9   9          3.99          5.85         2.22 o
  -5   9   9          3.02          4.14         1.52 o
  -4   9   9          0.63         -2.12         2.12 o
  -3   9   9          1.07          2.14         1.22 o
  -2   9   9          0.31          2.45         1.35 o
  -1   9   9         36.56         37.77         2.52 o
   0   9   9          7.93         11.10         1.50 o
   1   9   9          9.02          7.31         1.32 o
   2   9   9          0.10          0.89         1.02 o
  -1  10   9          1.46          0.66         1.24 o
   0  10   9          9.33         10.07         2.30 o
   1  10   9          0.11          0.60         1.41 o
 -11   0  10          0.04         -2.09         2.09 o
 -10   0  10          6.23          8.59         2.03 o
  -9   0  10         13.51         10.25         1.56 o
  -8   0  10         27.38         27.21         3.28 o
  -7   0  10         53.48         57.63         4.32 o
  -6   0  10         78.25         83.77         4.21 o
  -5   0  10          0.08          0.86         0.64 o
  -4   0  10        521.24        507.57         6.85 o
  -3   0  10          0.03         -0.85         0.85 o
  -2   0  10          4.21          2.09         0.54 o
  -1   0  10         35.28         31.75         1.43 o
   0   0  10        335.73        311.39         3.84 o
   1   0  10         82.32         80.48         3.57 o
   2   0  10          9.46          9.56         1.23 o
   3   0  10          4.06          5.65         1.02 o
   4   0  10         34.54         29.78         2.20 o
   5   0  10          4.31          4.06         0.98 o
   6   0  10          0.03         -0.87         1.32 o
 -11   1  10          1.14         -1.26         2.57 o
 -10   1  10          2.87          1.74         1.06 o
  -9   1  10          3.97          4.03         1.05 o
  -8   1  10         45.12         50.06         3.79 o
  -7   1  10          1.90          1.50         0.76 o
  -6   1  10         60.11         60.00         2.07 o
  -5   1  10         64.47         65.23         1.78 o
  -4   1  10          9.91         10.07         0.72 o
  -3   1  10          0.62          0.61         0.45 o
  -2   1  10          4.69          4.88         0.44 o
  -1   1  10        116.27        105.12         2.27 o
   0   1  10          6.64          4.56         0.44 o
   1   1  10          0.10         -0.02         0.26 o
   2   1  10          0.21          0.36         0.38 o
   3   1  10         14.59         13.95         1.01 o
   4   1  10          6.32          8.09         0.86 o
   5   1  10          2.60          4.59         1.05 o
   6   1  10          1.96          1.09         1.50 o
   7   1  10          3.44          4.31         1.69 o
 -11   2  10          0.18          1.82         1.51 o
 -10   2  10          2.53          2.09         0.89 o
  -9   2  10          4.09          3.45         0.89 o
  -8   2  10          0.08          1.47         0.75 o
  -7   2  10          5.36          4.42         3.04 o
  -6   2  10          0.00          0.68         0.60 o
  -5   2  10         24.99         28.86         1.48 o
  -4   2  10         21.02         21.97         0.93 o
  -3   2  10         41.86         38.25         1.11 o
  -2   2  10        134.61        111.96         2.19 o
  -1   2  10          8.80          9.46         1.04 o
   0   2  10         46.01         42.18         2.02 o
   1   2  10        115.45        112.39         3.61 o
   2   2  10          6.63          5.25         0.82 o
   3   2  10         24.26         24.88         2.04 o
   4   2  10         31.89         33.90         2.25 o
   5   2  10          1.80          2.15         0.93 o
   6   2  10          0.35         -0.91         1.05 o
   7   2  10          0.22         -0.13         1.90 o
 -10   3  10          7.40         11.78         1.45 o
  -9   3  10          0.55          1.59         0.84 o
  -8   3  10         30.76         37.04         2.18 o
  -7   3  10         28.07         28.65         2.11 o
  -6   3  10          0.05          2.01         0.78 o
  -5   3  10         24.13         26.38         1.57 o
  -4   3  10          0.85         -0.36         0.41 o
  -3   3  10         73.98         69.74         2.99 o
  -2   3  10          1.17          0.37         0.83 o
  -1   3  10          0.56          0.63         0.76 o
   0   3  10          2.07          1.03         0.92 o
   1   3  10          9.91          7.10         1.38 o
   2   3  10          1.13          0.55         0.56 o
   3   3  10          0.55          1.97         0.85 o
   4   3  10         14.98         17.39         1.58 o
   5   3  10          2.21          1.54         0.80 o
   6   3  10         15.69         19.39         3.28 o
   7   3  10          0.39         -1.14         1.14 o
 -10   4  10          0.75         -0.36         1.11 o
  -9   4  10          1.64          1.46         0.99 o
  -8   4  10          0.33         -0.46         1.00 o
  -7   4  10          5.00          6.63         1.55 o
  -6   4  10          0.02          1.35         0.96 o
  -5   4  10         20.69         22.08         1.43 o
  -4   4  10          0.29         -0.04         1.87 o
  -3   4  10         12.72         12.22         1.63 o
  -2   4  10         12.64         12.72         1.70 o
  -1   4  10         23.91         19.43         2.07 o
   0   4  10          2.24          1.00         1.10 o
   1   4  10        110.44        100.77         4.48 o
   2   4  10         10.41         11.80         3.57 o
   3   4  10          8.44          9.49         1.11 o
   4   4  10         38.88         43.96         3.20 o
   5   4  10          0.44          0.59         0.77 o
   6   4  10          1.90          1.81         1.63 o
  -9   5  10          4.92          8.70         1.69 o
  -8   5  10          5.21          5.41         1.46 o
  -7   5  10         39.20         50.30         3.54 o
  -6   5  10         33.25         36.75         3.09 o
  -5   5  10          1.75          2.53         2.03 o
  -4   5  10          1.24          1.36         0.96 o
  -3   5  10          0.11         -1.64         1.84 o
  -2   5  10          2.17          2.28         1.75 o
  -1   5  10         64.81         63.36         3.64 o
   0   5  10          7.12          2.65         2.65 o
   1   5  10          3.21          2.51         1.34 o
   2   5  10          9.29         11.25         2.85 o
   3   5  10         45.91         41.42         2.58 o
   4   5  10          0.00          0.00         0.73 o
   5   5  10          5.01          3.08         1.13 o
   6   5  10          3.19         -0.45         1.96 o
  -9   6  10          1.46          3.14         1.90 o
  -8   6  10         14.35         15.67         3.91 o
  -7   6  10          7.70         12.30         2.85 o
  -6   6  10         23.72         23.39         3.01 o
  -5   6  10          2.05          1.39         1.62 o
  -4   6  10         16.34         15.33         2.44 o
  -3   6  10          7.10          8.96         1.61 o
  -2   6  10         18.90         25.14         2.53 o
  -1   6  10         57.15         64.31         4.48 o
   0   6  10          1.92          1.14         3.45 o
   1   6  10         30.13         30.73         2.74 o
   2   6  10          3.05          0.83         1.44 o
   3   6  10          1.33          4.06         1.12 o
   4   6  10          8.82         10.60         1.64 o
   5   6  10          0.90         -1.04         1.17 o
  -9   7  10          0.88          7.21         2.17 o
  -8   7  10         22.43         22.25         3.64 o
  -7   7  10          6.61         10.95         1.88 o
  -6   7  10          1.98          1.54         1.20 o
  -5   7  10          0.49          0.61         1.64 o
  -4   7  10          3.61          2.88         2.59 o
  -3   7  10         42.01         42.36         3.29 o
  -2   7  10          2.84          3.24         1.68 o
  -1   7  10          4.69          5.75         2.58 o
   0   7  10          2.29          0.84         0.91 o
   1   7  10          1.89          1.52         1.04 o
   2   7  10          0.20          0.76         1.26 o
   3   7  10          1.10          1.65         0.95 o
   4   7  10          0.01         -1.39         3.00 o
  -8   8  10          4.53          8.88         2.45 o
  -7   8  10          8.16          8.28         2.44 o
  -6   8  10          1.13          2.24         1.27 o
  -5   8  10         15.44         11.50         1.98 o
  -4   8  10          1.87          4.05         1.43 o
  -3   8  10         31.98         40.83         3.42 o
  -2   8  10          0.02          1.82         1.11 o
  -1   8  10          2.39          3.73         1.50 o
   0   8  10         25.86         31.88         3.03 o
   1   8  10          2.98          4.32         1.13 o
   2   8  10          2.00          1.41         0.97 o
  -3   9  10          0.75          1.52         1.99 o
  -2   9  10          2.21          0.66         1.61 o
  -1   9  10          1.09         -0.94         1.06 o
   0   9  10          0.98          0.41         1.29 o
   1   9  10          0.02         -1.55         1.55 o
  -1  10  10          7.15          4.84         2.13 o
   0  10  10         11.95         11.76         2.51 o
 -11   1  11          6.65         12.91         2.96 o
 -10   1  11          1.27          0.27         0.76 o
  -9   1  11         54.64         67.57         3.14 o
  -8   1  11          5.13          5.62         1.23 o
  -7   1  11          1.34          1.81         0.74 o
  -6   1  11         13.69         15.63         1.37 o
  -5   1  11         18.82         20.07         1.44 o
  -4   1  11          1.05          1.46         0.65 o
  -3   1  11         58.41         52.97         1.75 o
  -2   1  11          8.86          7.97         0.87 o
  -1   1  11         45.72         37.50         1.83 o
   0   1  11         51.47         46.21         2.33 o
   1   1  11          7.18          4.38         0.72 o
   2   1  11         20.35         19.08         1.56 o
   3   1  11          3.99          5.05         0.90 o
   4   1  11          6.08          6.62         1.01 o
 -10   2  11          0.11         -1.12         1.14 o
  -9   2  11          0.00         -0.13         1.30 o
  -8   2  11          0.18          0.20         0.70 o
  -7   2  11         30.56         33.22         2.06 o
  -6   2  11          1.84          1.27         0.66 o
  -5   2  11         34.22         34.33         2.61 o
  -4   2  11          5.22          6.44         0.81 o
  -3   2  11          2.19          1.29         0.44 o
  -2   2  11          8.57          7.74         0.98 o
  -1   2  11         22.85         22.68         2.07 o
   0   2  11         27.48         23.61         2.30 o
   1   2  11          1.88          1.94         0.68 o
   2   2  11         19.10         16.75         1.56 o
   3   2  11          4.42          4.99         0.91 o
   4   2  11          0.09          0.05         0.83 o
   5   2  11          1.85          3.00         1.51 o
 -10   3  11          4.47         12.50         2.90 o
  -9   3  11          0.46          3.23         0.95 o
  -8   3  11         17.42         17.96         2.24 o
  -7   3  11          0.38          0.45         0.87 o
  -6   3  11          5.34          7.19         3.07 o
  -5   3  11         84.79         87.31         4.24 o
  -4   3  11         19.23         17.01         3.24 o
  -3   3  11          3.18          4.21         1.19 o
  -2   3  11          8.87          7.75         1.45 o
  -1   3  11         70.38         64.32         3.55 o
   0   3  11         50.72         47.14         3.08 o
   1   3  11         21.84         21.38         2.13 o
   2   3  11          0.02         -0.70         0.70 o
   3   3  11         13.63         16.92         1.63 o
   4   3  11          0.67          1.72         1.14 o
   5   3  11          0.78          0.66         1.38 o
 -10   4  11          0.26          0.32         1.11 o
  -9   4  11          7.86          8.34         1.65 o
  -8   4  11          2.09          2.35         2.03 o
  -7   4  11          3.75          3.16         1.43 o
  -6   4  11         33.17         38.47         4.93 o
  -5   4  11          0.07          0.71         1.38 o
  -4   4  11          0.62          1.03         1.04 o
  -3   4  11         30.85         32.10         2.65 o
  -2   4  11         63.26         69.94         6.66 o
  -1   4  11         10.38          8.48         1.52 o
   0   4  11          2.42         -0.40         2.72 o
   1   4  11          0.01          0.83         1.64 o
   2   4  11          4.39          4.98         1.02 o
   3   4  11          0.47          1.24         0.78 o
   4   4  11          0.98         -0.44         1.17 o
   5   4  11          5.48          6.72         1.45 o
  -9   5  11          0.32         -1.65         1.89 o
  -8   5  11          7.20         10.62         1.87 o
  -7   5  11          0.42          0.65         1.80 o
  -6   5  11          7.92          9.68         1.76 o
  -5   5  11          0.00          0.78         1.34 o
  -4   5  11          2.20          1.16         1.05 o
  -3   5  11         19.17         18.90         2.43 o
  -2   5  11         40.23         38.05         3.00 o
  -1   5  11          1.97          2.85         1.46 o
   0   5  11          1.37          2.20         1.15 o
   1   5  11          2.55          3.77         1.90 o
   2   5  11         24.23         26.00         2.61 o
   3   5  11          0.80          1.57         1.70 o
   4   5  11          2.80          4.08         1.45 o
   5   5  11          6.17          6.31         2.37 o
  -9   6  11          1.13         -1.68         1.68 o
  -8   6  11          3.11          0.79         1.41 o
  -7   6  11          0.95         -0.12         1.61 o
  -6   6  11         25.76         27.40         2.79 o
  -5   6  11          1.77          0.25         1.05 o
  -4   6  11         33.24         32.93         3.71 o
  -3   6  11          1.95          3.01         1.97 o
  -2   6  11          3.82          8.49         1.71 o
  -1   6  11          9.67          8.97         2.47 o
   0   6  11          0.64          0.13         1.08 o
   1   6  11          0.40          0.19         0.97 o
   2   6  11          4.77          6.27         1.50 o
   3   6  11          7.53          6.62         1.28 o
   4   6  11          0.13          1.94         1.16 o
  -7   7  11          3.75          2.74         1.76 o
  -6   7  11          0.94         -0.52         1.20 o
  -5   7  11          1.76         -0.17         1.11 o
  -4   7  11          0.99          2.25         1.32 o
  -3   7  11          4.40          4.44         1.52 o
  -2   7  11         13.06         14.12         2.06 o
  -1   7  11          0.56         -1.19         3.38 o
   0   7  11          0.68          0.86         1.02 o
   1   7  11          0.01          3.17         1.48 o
   2   7  11         16.57         15.80         2.56 o
  -4   8  11          0.05          2.22         1.93 o
  -3   8  11          0.05          2.64         2.21 o
  -2   8  11          0.03          0.02         1.44 o
  -1   8  11          0.27         -1.81         2.25 o
   0   8  11          2.31          0.78         1.34 o
  -1   9  11          1.35          0.96         1.28 o
 -10   0  12          4.39          5.20         1.87 o
  -9   0  12          0.09         -0.11         1.67 o
  -8   0  12          1.78          1.55         1.15 o
  -7   0  12          0.26          2.78         1.04 o
  -6   0  12          0.66         -1.16         1.16 o
  -5   0  12         10.50          9.64         1.41 o
  -4   0  12         18.90         14.34         1.61 o
  -3   0  12          0.39          0.12         0.59 o
  -2   0  12          0.86         -0.65         1.68 o
  -1   0  12         10.83         12.80         2.80 o
   0   0  12          2.27          2.13         1.45 o
   1   0  12          2.37         -1.67         1.67 o
   2   0  12          6.52          5.56         1.95 o
   3   0  12         10.06         19.70         3.14 o
 -10   1  12          0.34          1.73         0.93 o
  -9   1  12          1.67          1.44         0.79 o
  -8   1  12          1.39          1.39         0.73 o
  -7   1  12          3.35          3.31         0.79 o
  -6   1  12          2.10          0.60         0.59 o
  -5   1  12          0.33         -0.24         0.61 o
  -4   1  12          3.43          2.94         1.02 o
  -3   1  12         13.08         15.58         1.47 o
  -2   1  12          0.57          2.30         0.98 o
  -1   1  12         15.55         13.18         1.86 o
   0   1  12          5.81          4.96         1.73 o
   1   1  12          0.08          0.72         0.81 o
   2   1  12          0.15          0.12         0.97 o
   3   1  12          6.43         12.72         1.86 o
   4   1  12          1.02          8.74         2.28 o
  -9   2  12          0.73          0.80         0.88 o
  -8   2  12          3.10          4.66         1.43 o
  -7   2  12          1.33         -0.81         0.89 o
  -6   2  12          5.32          5.82         1.95 o
  -5   2  12          0.19          0.91         0.91 o
  -4   2  12          4.64          4.97         1.13 o
  -3   2  12          1.18          0.08         1.93 o
  -2   2  12          3.79          4.21         1.03 o
  -1   2  12          3.50          3.64         0.93 o
   0   2  12          0.25          1.83         0.72 o
   1   2  12          1.21          1.75         0.63 o
   2   2  12          0.22          0.12         1.29 o
   3   2  12          5.06          9.36         1.74 o
   4   2  12          9.38          9.32         2.40 o
  -9   3  12          0.45          3.85         1.48 o
  -8   3  12          1.44          1.43         0.96 o
  -7   3  12          9.26          9.61         3.81 o
  -6   3  12          0.03         -0.07         0.86 o
  -5   3  12          5.66          6.50         1.51 o
  -4   3  12          0.03          0.63         1.37 o
  -3   3  12          7.37          9.31         1.57 o
  -2   3  12         10.54          8.10         1.41 o
  -1   3  12          1.06          1.31         0.87 o
   0   3  12          0.50         -0.36         0.75 o
   1   3  12          0.24          0.19         0.82 o
   2   3  12          3.66          5.30         0.86 o
   3   3  12         10.78         13.40         1.56 o
   4   3  12          4.34          4.69         1.74 o
  -8   4  12          0.57          0.41         1.64 o
  -7   4  12          0.09          0.60         0.97 o
  -6   4  12          2.03          1.46         1.02 o
  -5   4  12          5.33          7.30         1.55 o
  -4   4  12          4.61          4.21         1.27 o
  -3   4  12          1.98          2.01         1.08 o
  -2   4  12          0.40          0.41         0.99 o
  -1   4  12          0.04          0.84         0.88 o
   0   4  12          0.09         -0.71         0.82 o
   1   4  12          0.72         -1.05         1.61 o
   2   4  12          5.73          7.97         1.46 o
   3   4  12          0.65          0.08         0.93 o
   4   4  12          1.20         -1.70         1.70 o
  -7   5  12          3.02          4.18         1.29 o
  -6   5  12          0.53          1.48         1.07 o
  -5   5  12          1.65          2.63         1.53 o
  -4   5  12          8.64         12.29         1.95 o
  -3   5  12         12.98         12.45         3.23 o
  -2   5  12          3.46          1.31         2.10 o
  -1   5  12          5.67          1.71         2.11 o
   0   5  12          5.46          6.80         1.48 o
   1   5  12          0.42          0.73         1.25 o
   2   5  12          0.01         -1.19         1.19 o
   3   5  12          0.36         -2.36         3.48 o
   4   5  12          1.84          4.82         1.93 o
  -6   6  12          0.27          0.56         1.58 o
  -5   6  12         17.21         19.29         2.44 o
  -4   6  12          3.32          4.75         1.50 o
  -3   6  12          4.48          2.65         1.32 o
  -2   6  12          6.67          8.26         1.67 o
  -1   6  12          2.37          0.58         1.12 o
   0   6  12          4.34          5.41         1.55 o
   1   6  12          0.03          1.01         1.45 o
   2   6  12          0.07          0.17         1.52 o
   3   6  12          2.42         -1.88         1.88 o
  -4   7  12          4.68          5.85         1.99 o
  -3   7  12         15.77         18.10         3.42 o
  -2   7  12          2.15          3.92         1.84 o
  -1   7  12          0.18         -1.49         1.49 o
   0   7  12          5.25          4.04         1.70 o
   1   7  12          0.67          3.87         1.80 o
  -9   1  13          2.35          3.55         1.74 o
  -8   1  13          1.18          1.55         1.09 o
  -7   1  13          0.62         -1.01         1.01 o
  -6   1  13          0.17          1.08         2.45 o
  -5   1  13          2.98          2.44         0.87 o
  -4   1  13         10.89          8.42         1.79 o
  -3   1  13          4.38          4.30         1.27 o
  -2   1  13          0.16          1.14         1.33 o
  -1   1  13          0.15          0.78         0.82 o
   0   1  13          3.51          4.43         1.60 o
   1   1  13         18.82         23.53         2.68 o
   2   1  13         32.59         48.96         3.76 o
   3   1  13          4.45          4.12         2.09 o
  -9   2  13          0.10         -0.82         1.45 o
  -8   2  13          0.06         -0.85         1.59 o
  -7   2  13          1.74          3.56         1.15 o
  -6   2  13          8.39          9.12         1.63 o
  -5   2  13          6.51          8.26         1.46 o
  -4   2  13          0.07          0.89         0.74 o
  -3   2  13          0.84          0.58         0.82 o
  -2   2  13          0.66          0.98         0.91 o
  -1   2  13          1.99          3.66         2.92 o
   0   2  13          0.26          0.76         1.15 o
   1   2  13          4.02          6.66         1.66 o
   2   2  13          9.09          9.49         2.74 o
   3   2  13          0.24          0.28         1.49 o
  -8   3  13          2.43          4.32         1.80 o
  -7   3  13          0.41          4.66         1.78 o
  -6   3  13          8.25         12.38         1.99 o
  -5   3  13          1.80          5.50         1.44 o
  -4   3  13          0.01          0.33         1.44 o
  -3   3  13          0.22          2.33         1.11 o
  -2   3  13          1.09          2.60         0.91 o
  -1   3  13          1.75          0.36         0.87 o
   0   3  13          0.03          2.57         0.89 o
   1   3  13          4.54          4.19         1.13 o
   2   3  13          3.71          5.82         1.62 o
   3   3  13          1.31          2.35         1.58 o
  -7   4  13          0.10          2.13         1.62 o
  -6   4  13          0.60         -0.31         1.53 o
  -5   4  13          7.76          9.88         1.78 o
  -4   4  13          0.81          1.38         3.26 o
  -3   4  13          1.34          1.48         2.29 o
  -2   4  13          1.17         -0.39         1.03 o
  -1   4  13          0.20         -0.16         1.51 o
   0   4  13          0.00         -1.03         1.03 o
   1   4  13          0.01          1.30         0.90 o
   2   4  13          0.77         -1.65         1.65 o
  -6   5  13          0.88         -0.54         1.21 o
  -5   5  13          4.05          8.36         2.18 o
  -4   5  13          3.56          4.56         2.25 o
  -3   5  13          1.49          3.43         1.73 o
  -2   5  13          0.49         -1.84         1.84 o
  -1   5  13          0.84          2.31         1.68 o
   0   5  13          0.06          2.18         1.49 o
   1   5  13          0.29          1.19         1.36 o
   2   5  13          3.17          4.46         1.72 o
  -5   6  13          0.25         -0.29         1.59 o
  -4   6  13          0.22         -1.57         1.57 o
  -3   6  13          1.78          0.79         1.44 o
  -2   6  13          0.00          0.09         1.49 o
  -1   6  13          0.19          1.58         1.52 o
   0   6  13          0.09         -0.30         1.27 o
   1   6  13          1.03          1.81         1.54 o
  -3   0  14          1.41          3.97         1.83 o
  -2   0  14          4.15          4.41         1.72 o
  -1   0  14          0.71         -1.04         1.04 o
   0   0  14         19.10         28.83         4.50 o
   1   0  14         11.31         13.69         3.25 o
   2   0  14          0.00         -0.50         1.38 o
  -3   1  14          0.05          1.21         0.80 o
  -2   1  14          0.18          3.94         1.32 o
  -1   1  14          2.89          4.14         1.31 o
   0   1  14          3.28          6.09         1.74 o
   1   1  14          0.19          1.14         1.21 o
   2   1  14          2.54          6.28         1.56 o
  -2   2  14          0.00          1.79         1.78 o
  -1   2  14          7.48          8.33         2.48 o
   0   2  14          3.09          1.32         1.32 o
   1   2  14          2.32          6.92         1.92 o
   2   2  14          1.27          1.13         1.58 o
  -7   3  14          0.00          1.07         1.39 o
  -1   3  14          0.17          1.73         1.60 o
   0   3  14          2.46          1.19         1.63 o
   1   3  14          2.63          1.60         1.69 o
  -6   4  14          4.71          9.00         2.35 o
  -5   4  14          2.52          3.12         1.73 o
  -4   4  14          1.01          3.41         1.60 o
  -3   4  14          1.64          0.43         1.22 o
   0   4  14          2.39          2.62         1.64 o
   1   4  14          2.57          0.83         1.91 o
  -5   5  14          0.02         -1.23         1.23 o
  -4   5  14          0.34          1.29         2.13 o
  -3   5  14          1.06          1.57         1.46 o
  -2   5  14          0.39         -0.74         1.38 o
                                                
